# Supplementary material for: Predicting new indications of compounds with a network pharmacology approach: Liuwei Dihuang Wan as a case study
Source: Oncotarget. 2017 Sep 30;8(55):93957–68. doi: 10.18632/oncotarget.21398 (PMC5706847; doi:10.18632/oncotarget.21398)
Supplement: Supplementary file 2 [file oncotarget-08-93957-s002.xlsx]

## Sheet: 工作表1
Supplementary Table 1: 156 compounds of LDW with target information.
Compound	Targets
CID000007127	GSTM1;GSTA1;GSTP1;
CID000065238	F2;
CID000006140	PSMA4;PSMC4;PSMD5;PSMD8;PSMA3;PSME2;OXT;PSMD10;PSMD7;PSMA2;SEC61B;PSMB3;LNPEP;SEC61A1;GOT2;PCBD2;PSMB7;GCHFR;PSMC1;PSMA6;SLC7A5;PSMD11;BLMH;PSMD9;PSMB1;PSMD3;PSMB6;PSMA5;RPS27A;FARS2;GGCT;CRH;SLC43A1;PTS;QDPR;FARSB;CA2;HPD;PSMB4;PSMC2;PSME3;CELA1;PSMD6;ERAP1;SEC61A2;PSMC3;PCBD1;PDIA3;SLC43A2;CCBL1;PAH;UBB;SLC6A19;HOMER2;PSMD1;PSMD2;PSMC5;PSMA8;PRSS8;FARSA;NPEPPS;SLC7A8;CALR;CNDP2;PSMF1;AFMID;MAOA…
CID000005960	OTC;PSMA4;PSMC4;ASNS;PSMD5;PSMD8;ADSL;PSMA3;PSME2;PSMD10;PSMD7;SLC1A6;CPA4;AIMP2;PSMA2;SEC61B;PSMB3;NAGLU;GRM6;LNPEP;RARS;MDH1;GRIN3B;PRDM2;ATIC;SLC25A2;SEC61A1;GOT2;ASS1;ACY3;CHIT1;GAD2;PSMB7;LYZ;PSMC1;PSMA6;PSMD11;BLMH;PSMD9;MARS;PSMB1;SLC1A1;GRIK5;ASPA;GRIN2D;DARS;GRIA2;AGA;PSMD3;CAD;SLC1A3;SLC25A13;PSMB6;PSMA5;RPS27A;GGCT;SLC1A2;GRID2;GRIA4;GRM1;GRIA1;PSMB4;PSMC2;GRIN2C;PSME3;CELA1;PSMD6;ERAP…
CID000005962	SLC7A9;PSMA4;UTS2;GNA11;PSMC4;P2RY10;SLC22A4;PSMD5;PSMD8;PSMA3;BDKRB1;PSME2;PROKR2;OXT;PSMD10;MLNR;PSMD7;PLAT;PIK3R2;AIMP2;PSMA2;SEC61B;PSMB3;GNRHR;LNPEP;RARS;KISS1R;RGS2;GPR68;GHSR;SEC61A1;GNRH2;FFAR2;FFAR1;F2RL3;MCHR1;NMUR2;CHRM3;NTS;GRP;ANXA1;NMBR;HTR2B;PSMB7;PLCB2;SLC3A1;PSMC1;PSMA6;PSMD11;BLMH;PSMD9;MARS;PSMB1;PIK3R3;GNA15;PIK3CA;DARS;NMU;PSMD3;KNG1;MLN;SLC38A4;NPFF;GPR65;PSMB6;PSMA5;PROK1;R…
CID100151590	F2;
CID000644174	ADORA2A;ADORA1;ADORA2B;
CID000005144	CYP1A2;CYP3A4;CASP9;CYP2E1;CYP2A6;CASP3;
CID100065238	F2;
CID000031260	REN;ADH1B;
CID000002214	IL1B;
CID000444683	AKT1;
CID005280335	GALC;SGPP1;SPHK2;SGPP2;PPAP2A;GBA;ACER1;SPHK1;PPAP2C;ACER2;SMPD1;PSAP;ASAH1;ASAH2;ASAH2C;
CID000637563	NFKBIA;MAPK1;MMP2;AKT1;MAPK3;IKBKB;MMP9;
CID000003931	FFAR1;
CID000010494	CASP3;AKR1B10;CYP1A2;CYP3A4;CASP8;TOP1;TOP2A;
CID000222656	SLC25A1;SLC25A11;MDH1;GOT2;CMA1;ACLY;MTNR1B;SDHA;SUOX;PTGR2;SLC35G3;MTNR1A;GOT1L1;PCK1;ME2;MDH2;CS;SLC25A10;ME3;FH;SDHC;ME1;GOT1;SDHB;SDHD;PC;
CID100003473	RB1;MMP2;CCND1;MMP9;
CID100000119	HEBP1;GABRA1;DRD4;BDKRB1;PDYN;SLC32A1;RAB3A;C5;PPY;CXCL6;HSPA8;GNB3;OPRD1;NPY;C3;S1PR4;CCR7;GNGT1;MCHR1;GALR3;ADCY7;SLC6A11;SSTR4;NMUR2;HRH4;MTNR1B;APLNR;ANXA1;GAD2;GABBR2;CCL21;CCL27;ADCY3;SYT1;ALDH2;WDR37;NMU;GABRA4;POMC;RIMS1;KNG1;GABRP;OPRK1;GAL;SSTR1;ABAT;GPR17;ACKR3;GABRA6;GABRB2;ADRA2A;MCHR2;APP;ADCY8;CXCL13;SST;SLC6A1;HTR5A;CXCR5;CCR5;CCL5;CCL16;CXCL16;SSTR5;ADCY9;GNG3;GABRG1;GABRB1;CXCR1…
CID000442793	CCND1;MMP2;RB1;MMP9;
CID100000890	MAPK1;HBA2;SYT1;MAPK3;AP2S1;IPPK;RB1;AKT1;AP2M1;IP6K3;GLE1;PPIP5K2;AP2B1;IP6K1;HBB;IP6K2;NUDT4;IPMK;NUDT10;DDX47;ADARB1;MINPP1;NUDT11;GLIPR2;PPIP5K1;ARRB1;AP2A2;
CID000445638	LTC4S;PCSK1;GCG;FFAR4;FZD8;
CID000445639	UTS2;GNA11;P2RY10;BDKRB1;PROKR2;OXT;MLNR;PIK3R2;PON1;GNRHR;APOB;KISS1R;RGS2;TTR;ABCG2;ACOT2;GPR68;GHSR;FAAH;GNRH2;FFAR2;FFAR1;F2RL3;MCHR1;SLC27A1;RARA;NMUR2;CHRM3;NTS;PMP2;FABP4;GRP;ANXA1;NMBR;HTR2B;PLCB2;SLC27A6;PPARA;PIK3R3;GNA15;PIK3CA;NMU;KNG1;MLN;NPFF;RB1;GPR65;PROK1;GPR17;AGTR1;GC;FABP2;PIK3R1;HTR2C;GNRH1;PAEP;NPFFR1;PLCB3;ACSL1;MCHR2;CYSLTR2;APP;GNAQ;PTGER1;HCRT;CCKAR;PROK2;FABP1;ALB;CASR;…
CID000009064	MAPK1;MAPK3;CASP3;SULT1A1;BID;CASP9;RARB;PTK2;CASP8;DNMT1;
CID005280343	CFTR;DRD4;SIRT1;SERPIND1;MAPK1;XBP1;HMOX1;NFKBIA;MMP2;TSC2;DECR1;PLAT;PON1;CCL2;SULT1E1;IL4;EIF2AK2;APOB;ABCG2;AHR;CD97;ALOX12;ERN2;NT5E;IL6;CYP19A1;CYP1B1;CYP2C9;SLC16A7;RPS6KA5;ATP5B;MAPK3;TYR;IL1B;STK17B;ICAM1;ABCB1;CDK2;RB1;DIABLO;TP53;AKT1;UGT3A1;GLRA1;EGFR;TNFRSF10B;ATP5A1;AKR1B1;SLCO2B1;BAX;CLDN1;CSF2;CKB;BIRC5;HSPA4;CXCL10;FOS;IL8;HRAS;CASP3;SULT1A1;MMP1;SLC2A2;GSK3B;BCL2;TBK1;CASP9;ABCC5…
CID100007362	HBA2;HBB;
CID000092824	JAG1;DCK;CASP9;ME2;MDH2;CS;PTPN11;ASPH;PHGDH;DUSP23;IGKC;
CID000119245	CXCR2;
CID000006386	F9;YWHAE;CALM2;METAP2;ETFDH;RNASE1;MYO6;TPI1;
CID000018950	PIGV;SLC5A9;EDEM1;HK2;HK3;MGAT2;EDEM3;HKDC1;MAN1A2;MAN1A1;MAN1B1;MAN1C1;EDEM2;
CID000013849	EDN1;HTR2A;GNB1;F2RL3;FFAR1;GNA11;UTS2;FFAR2;GNRHR;PROKR2;P2RY10;BDKRB1;PIK3R2;OXT;MLNR;GNRH2;RGS2;KISS1R;GHSR;GPR68;NMS;GPRC6A;MCHR2;GNA15;GRP;MCHR1;NTS;NMUR2;CHRM3;PIK3R3;ANXA1;NMBR;PLCB2;HTR2B;PLCB3;GPR65;KNG1;PIK3CA;NMU;NPFF;MLN;NPFFR1;AGTR1;PROK1;GPR17;GNRH1;PIK3R1;HTR2C;PTAFR;GNAQ;CYSLTR2;APP;HCRT;PTGER1;TAC3;CASR;CCKAR;PROK2;AVPR1A;F2RL2;F2RL1;P2RY1;TRH;TACR3;PROKR1;TACR1;NTSR2;PCSK1;ADRA1…
CID100122738	AKT1;MAPK1;MAPK3;CASP9;TOP2A;
CID100000191	CFTR;HEBP1;SCTR;DRD4;SCT;MAPK1;BDKRB1;AURKA;PDYN;AHCY;C5;PPY;CXCL6;OPRD1;NT5C1A;GHRH;IAPP;NPY;NT5C3A;MC3R;PTGER2;NT5C;C3;S1PR4;CCR7;MCHR1;GALR3;ADCY7;SSTR4;NMUR2;HRH4;MTNR1B;APLNR;ANXA1;NT5E;CCL21;CCL27;ADCY3;VIPR2;GLP2R;MAPK3;GIPR;NMU;POMC;KNG1;OPRK1;GAL;SSTR1;PTH2;GPR17;PTH2R;ACKR3;BHMT;TAAR1;CRH;ADM;ADRA2A;MCHR2;PTH;APP;ADCY8;ADK;DCK;SLC28A1;CXCL13;SST;HTR5A;HTR6;PTGIR;CXCR5;CCR5;CCL5;CCL16;BA…
CID100119245	CXCR2;
CID000007405	GGT7;ACO2;ANG;GCLC;ORM1;SIRPB1;GGCT;AZGP1;PIP;IL13;IGLC1;CD47;IGKC;AMY1C;GCLM;MSLN;GGACT;RLN2;GGT6;GGT2;IGHV3-23;IGLC2;IGHV6-1;IGHG1;IGHV2-70;IGKV1-17;
CID000000750	PSMA4;PSMC4;CPB2;DLD;PSMD5;PSMD8;PSMA3;MTHFD1;PSME2;GSS;SLC32A1;PSMD10;GLRA2;PSMD7;PSMA2;SEC61B;PSMB3;LAP3;DAO;GCLC;LNPEP;AGXT2;GRIN3B;SEC61A1;SLC36A1;SNRPA;GCAT;SLC7A10;DMGDH;SLC38A2;SDS;CAMK2B;BAAT;PSMB7;GGH;PSMC1;PSMA6;DPEP1;PSMD11;BLMH;PSMD9;PSMB1;SLC27A5;GRIN2D;ABCB11;PPAT;BCHE;GLRB;PSMD3;RASGRF2;PMM2;PSMB6;PSMA5;RPS27A;AMT;GLRA3;GLRA1;GGCT;DDAH1;GLYATL2;PSMB4;ACE;PSMC2;GRIN2C;PSME3;PSMD6;ER…
CID100007127	GSTM1;GSTA1;GSTP1;
CID000006287	CPA1;PSMA4;PSMC4;DLD;PSMD5;PSMD8;PSMA3;PSME2;PSMD10;PSMD7;CPA4;PSMA2;SEC61B;PSMB3;LNPEP;SEC61A1;PCCB;PSMB7;BCAT1;PSMC1;PSMA6;SLC7A5;PSMD11;BLMH;ARG2;PSMD9;PSMB1;LXN;PSMD3;SLC6A15;BCKDHA;PSMB6;PSMA5;RPS27A;GGCT;SLC43A1;PSMB4;PSMC2;PSME3;PSMD6;ERAP1;SEC61A2;PSMC3;PDIA3;SLC43A2;UBB;SLC6A19;PSMD1;PSMD2;PSMC5;PSMA8;BCKDHB;NPEPPS;SLC7A8;CALR;BCAT2;SLC6A18;CNDP2;PSMF1;B2M;SEC61G;UBC;PSMD12;PSMB10;PSMB5;…
CID000006288	PSMA4;PSMC4;PSMD5;PSMD8;PSMA3;PSME2;PSMD10;PSMD7;PSMA2;SEC61B;PSMB3;LNPEP;SLC1A4;SEC61A1;GCAT;SLC7A10;LGALS3;SLC38A2;SDS;PSMB7;PSMC1;PSMA6;PSMD11;BLMH;PSMD9;PSMB1;PSMD3;TARS;SLC6A15;PSMB6;PSMA5;RPS27A;GGCT;PSMB4;PSMC2;PSME3;PSMD6;ERAP1;SEC61A2;PSMC3;PDIA3;UBB;PSMD1;PSMD2;PSMC5;PSMA8;NPEPPS;SLC7A8;CALR;CNDP2;PSMF1;TARSL2;B2M;SEC61G;UBC;PSMD12;PSMB10;PSMB5;SLC16A10;PSMD4;CTSS;TARS2;PSMA7;PSMB2;TPP2…
CID100010134	DHCR24;
CID000005951	PSMA4;PSMC4;PSMD5;PSMD8;PSMA3;SPTLC2;MTHFD1;PSME2;AHCY;PSMD10;PSMD7;SARS2;PSMA2;SEC61B;PSMB3;LNPEP;SLC1A4;SARS;SEC61A1;SLC7A10;SLC38A2;SDS;PSMB7;PSMC1;PSMA6;PSMD11;BLMH;PSMD9;PSMB1;SPTLC1;PSMD3;SLC6A15;PSMB6;PSMA5;RPS27A;GLRA1;GGCT;PSPH;SERPINB3;PSMB4;PSMC2;PSME3;PSMD6;ERAP1;SEC61A2;PSMC3;PDIA3;AGXT;UBB;SLC6A19;PTDSS2;PSMD1;GPRC6A;PSMD2;PSMC5;PSMA8;SLC38A5;TYMS;AHCYL2;PIPOX;SHMT1;SUV39H2;NPEPPS;S…
CID000005950	PSMA4;PSMC4;PSMD5;PSMD8;PSMA3;PSME2;PSMD10;PSMD7;PSMA2;SEC61B;PSMB3;DAO;LNPEP;AGXT2;SLC1A4;SEC61A1;SLC36A1;MOCS3;AARS2;PIN1;SLC7A10;SCLY;TSHB;SLC38A2;SRSF1;PSMB7;CCBL2;PSMC1;MOCOS;PSMA6;PSMD11;BLMH;AARS;PSMD9;PSMB1;KYNU;PSMD3;SLC6A15;ABAT;PSMB6;PSMA5;RPS27A;GGCT;PSMB4;PSMC2;PSME3;CELA1;HAAO;PSMD6;ERAP1;SEC61A2;PSMC3;PDIA3;CCBL1;AGXT;GPHN;UBB;SLC6A19;PSMD1;GPRC6A;PSMD2;PSMC5;PHYKPL;PSMA8;SLC38A5;N…
CID000107905	MET;
CID000003893	F2RL1;F2RL2;NMUR2;GNA11;UTS2;MLNR;P2RY10;OXT;BDKRB1;PROKR2;KISS1R;PIK3R2;C8G;GNRHR;CYP2E1;GNRH2;GPR68;RGS2;ACOT2;GHSR;FFAR2;FFAR1;F2RL3;MCHR1;AGTR1;GNA15;GRP;CHRM3;NTS;HTR2B;ANXA1;NMBR;PIK3R3;CYP2C9;PLCB2;GPR17;KNG1;PIK3CA;NMU;PROK1;NPFF;MLN;GPR65;ADH5;LY96;PLCB3;HTR2C;PIK3R1;NPFFR1;GNRH1;PAEP;CYSLTR2;MCHR2;CASR;APP;GNAQ;ALB;HCRT;PTGER1;PROK2;CCKAR;RGS19;TRHR;PROKR1;PTAFR;AVPR1A;TAC3;NTSR2;TACR1;…
CID000060961	CFTR;HEBP1;SCTR;DRD4;SCT;MAPK1;BDKRB1;AURKA;PDYN;AHCY;C5;PPY;CXCL6;OPRD1;NT5C1A;GHRH;IAPP;NPY;NT5C3A;MC3R;PTGER2;NT5C;C3;S1PR4;CCR7;MCHR1;GALR3;ADCY7;SSTR4;NMUR2;HRH4;MTNR1B;APLNR;ANXA1;NT5E;CCL21;CCL27;ADCY3;VIPR2;GLP2R;MAPK3;GIPR;NMU;POMC;KNG1;OPRK1;GAL;SSTR1;PTH2;GPR17;PTH2R;ACKR3;BHMT;TAAR1;CRH;ADM;ADRA2A;MCHR2;PTH;APP;ADCY8;ADK;DCK;SLC28A1;CXCL13;SST;HTR5A;HTR6;PTGIR;CXCR5;CCR5;CCL5;CCL16;BA…
CID000007362	HBA2;HBB;
CID000007501	CYP2E1;XRCC1;GSTM1;PTGS2;GSTP1;
CID000006106	SLC7A9;PSMA4;PSMC4;DLD;PSMD5;PSMD8;PSMA3;PSME2;PSMD10;PSMD7;SLC7A6;AIMP2;PSMA2;SEC61B;PSMB3;LAP3;LNPEP;RARS;SEC61A1;HBA2;SLC38A2;PSMB7;SLC3A1;BCAT1;PSMC1;PSMA6;SLC7A5;PSMD11;BLMH;ARG2;PSMD9;MARS;PSMB1;DARS;PSMD3;LARS2;SLC6A15;BCKDHA;PSMB6;PSMA5;RPS27A;GGCT;GLUD1;SLC43A1;SLC7A7;PSMB4;PSMC2;PSME3;PSMD6;ERAP1;SEC61A2;PSMC3;PDIA3;SLC43A2;UBB;SLC6A19;QARS;PSMD1;PSMD2;PSMC5;PSMA8;BCKDHB;NPEPPS;SLC7A8;C…
CID000003026	HSD11B2;IL6;AKT1;TRPA1;EGFR;GSK3B;SRC;HDAC6;NR1I2;NR1I3;
CID105316445	SPTAN1;
CID000439242	GLA;
CID000065728	HSD17B7;SC5D;DHCR7;DHCR24;EBP;
CID000012620	TLR7;
CID000445354	ADH1A;ADH7;RDH8;CYP26A1;RBP3;TTR;RBP2;RBP1;PAEP;CYP1B1;RDH10;ALDH1A2;RDH5;BCMO1;CLPS;RLBP1;RPE65;RDH12;ADH4;RBP5;HSD17B6;RDH13;AKR1B1;ADH5;RBP7;RHO;RETSAT;ADH1B;ALDH1A1;DHRS9;SDR16C5;CASP3;DHRS4;STRA6;PLB1;DGAT1;ALDH1A3;CTNNB1;LRAT;FN1;CES1;AKR1B10;RDH16;PNLIP;RBP4;ADH6;CYP1A1;DHRS3;RDH11;PNPLA4;RDH14;CREB1;
CID000165007	TKTL1;RPE;SHPK;TKTL2;RPIA;TALDO1;TKT;
CID046937002	RORA;ABCG2;ABCB1;
CID000010296	UGT1A7;UGT1A10;UGT1A8;
CID000000995	CYP1B1;AHR;CYP2E1;CYP1A2;PARP1;CYP1A1;
CID100000875	STX1A;RBP2;TREM1;CMA1;ACLY;ACP2;IL6;LYZ;GIPR;DDX6;ITGB7;RLBP1;TIMD4;HIF1AN;PLK1;B3GAT1;BACE1;PKM;ACPP;STARD3;B2M;FERMT2;GNAI1;TLR9;PTPN7;GOT1;PTEN;PFKFB3;QPRT;ATP6V1C1;ITGA4;UBA52;GRIK2;
CID005283387	COL1A1;FAAH;FAAH2;
CID100000985	TRAPPC6A;UTS2;GNA11;P2RY10;FAR2;BDKRB1;TRIB3;PROKR2;OXT;ACOT8;TBL1X;MLNR;FDFT1;SULT2A1;PIK3R2;MED31;GNRHR;APOA5;MAPK14;RBP2;KISS1R;RGS2;APOA1;ACOT2;GPR68;NFYB;GHSR;GNRH2;FFAR2;FFAR1;F2RL3;MCHR1;MED17;SLC27A1;ACSBG2;NMUR2;CHRM3;MED10;NTS;PMP2;FABP4;MED6;GRP;ANXA1;NMBR;HTR2B;MED4;ACSBG1;CLPS;TGS1;PLCB2;TBC1D1;RORA;SMARCD3;CREBBP;PPARA;PIK3R3;GNA15;MED15;EP300;MED26;PIK3CA;AGPS;NMU;PPARGC1A;KNG1;MED…
CID000006137	PSMA4;PSMC4;PSMD5;PSMD8;PSMA3;MTHFD1;PSME2;AHCY;PSMD10;PSMD7;AIMP2;PSMA2;SEC61B;PSMB3;LNPEP;RARS;SEC61A1;HBA2;DMGDH;BHMT2;SLC38A2;FOLH1;PSMB7;PSMC1;LIAS;PSMA6;SLC7A5;PSMD11;BLMH;PSMD9;MARS;PSMB1;DARS;PSMD3;MTRR;SLC6A15;SOD1;PSMB6;PSMA5;RPS27A;BHMT;GGCT;SLC43A1;MARS2;PSMB4;PSMC2;PSME3;PSMD6;ERAP1;SEC61A2;PSMC3;NNMT;PDIA3;SLC43A2;MAT2A;UBB;SLC6A19;QARS;GLUL;PSMD1;PSMD2;PSMC5;PSMA8;TPMT;MSRA;NPEPPS;…
CID000642376	CASP3;RB1;TP53;CASP9;CASP8;
CID000439655	STX1A;CMA1;GIPR;LYZ;PLK1;HIF1AN;BACE1;ACPP;STARD3;PTPN7;GOT1;
CID000000611	GRM8;GRIA3;GRM2;C6orf25;
CID000000985	TRAPPC6A;UTS2;GNA11;P2RY10;FAR2;BDKRB1;TRIB3;PROKR2;OXT;ACOT8;TBL1X;MLNR;FDFT1;SULT2A1;PIK3R2;MED31;GNRHR;APOA5;MAPK14;RBP2;KISS1R;RGS2;APOA1;ACOT2;GPR68;NFYB;GHSR;GNRH2;FFAR2;FFAR1;F2RL3;MCHR1;MED17;SLC27A1;ACSBG2;NMUR2;CHRM3;MED10;NTS;PMP2;FABP4;MED6;GRP;ANXA1;NMBR;HTR2B;MED4;ACSBG1;CLPS;TGS1;PLCB2;TBC1D1;RORA;SMARCD3;CREBBP;PPARA;PIK3R3;GNA15;MED15;EP300;MED26;PIK3CA;AGPS;NMU;PPARGC1A;KNG1;MED…
CID005281855	CCL2;CSNK2A1;MMP2;F12;GPR35;CASP3;SMAD3;NR1I3;RECK;RELA;
CID000122738	MAPK3;MAPK1;AKT1;TOP2A;CASP9;
CID000008418	AHR;CYP1A2;CYP1A1;
CID100062368	RB1;TP53;CASP9;CASP3;CASP8;
CID100031260	REN;ADH1B;
CID000001110	P4HA2;SLC13A1;PLOD1;OXCT1;DLD;RBX1;OGDH;PLOD3;COL1A1;COL10A1;EGLN3;COLGALT1;VHL;TCEB2;DHTKD1;PHYH;BBOX1;P4HA1;EPAS1;SDHA;ACAT1;SLC27A2;ABAT;SLC13A3;PLOD2;TCEB1;LEPRE1;BDH2;COL1A2;HIF1AN;ALKBH3;COL3A1;EGLN2;SUCLG2;GPR162;ALDH5A1;SLC13A2;LEPREL1;HSD17B6;SHMT1;ACOT4;HACL1;P4HB;P4HA3;TMLHE;DLST;SLC22A8;HIF1A;ALKBH2;SLC25A10;ALDH9A1;BDH1;COLGALT2;SUCNR1;FH;EGLN1;SDHC;OXCT2;OGDHL;CUL2;SDHB;SDHD;KDM2B;H…
CID000009161	PARP1;
CID000689043	MIF;TYR;ALOX15;SULT1A1;UGT1A10;SULT1A2;COMT;ALOX5;UGT1A7;UGT1A8;
CID100000525	SLC25A1;SLC25A11;MDH1;GOT2;CMA1;ACLY;JAG1;MTNR1B;SDHA;SUOX;PTGR2;DCK;SLC35G3;MTNR1A;GOT1L1;PCK1;ME2;MDH2;CASP9;PTPN11;CS;SLC25A10;ME3;FH;SDHC;DUSP23;PHGDH;ME1;GOT1;SDHB;SDHD;ASPH;IGKC;PC;
CID000064945	AIFM1;CYP2C19;CASP3;PARP1;CASP8;TOP1;BAK1;TOP2A;
CID000000370	APOB;MMP2;PRKCA;ABCB1;ATM;AKT1;RHOB;SULT1A1;CHUK;MMP9;
CID000000379	SLC22A8;ACSL1;SPCS1;ACSBG2;LIAS;ACSBG1;SPCS2;SEC11A;PAEP;SEC11C;ACSL6;PCSK1;SLC22A11;GLTP;MBOAT4;SLC22A6;ACSL3;LIPT1;ACSL4;ALDH3A2;ALDH9A1;ACSL5;ALDH1B1;ALDH7A1;
CID000000971	SRC;DAO;LTF;SLCO2B1;TF;ME2;PKM;PCK1;SLC22A8;HAO1;
CID000012389	LSS;
CID000001017	SLCO2B1;NR1I2;ESR2;
CID100001017	SLCO2B1;NR1I2;ESR2;
CID100000681	HEBP1;SCT;SCTR;DRD4;BDKRB1;MAPK1;SLC25A14;PDYN;MC3R;PPY;RAB3A;RPS6KB1;C5;CXCL6;OPRD1;NPY;GHRH;IAPP;HRH4;MCHR1;C3;SLC22A5;PTGER2;CCR7;S1PR4;GALR3;ADCY7;AOC2;SSTR4;NMUR2;ANXA1;MTNR1B;APLNR;CYP2C9;ADCY3;CCL21;CCL27;SLC6A4;SYT1;VIPR2;GLP2R;MAPK3;RXFP3;RGS20;GIPR;NMU;KNG1;POMC;RIMS1;OPRK1;GAL;SSTR1;MCHR2;SLC22A3;GPR17;SLC6A3;PNMT;PTH2;TAAR1;PTH2R;ACKR3;SLC18A1;HTR2C;CRH;ADM;ADRA2A;CCL16;APP;PTH;SST;AD…
CID015250826	SPTAN1;
CID000064971	EGFR;MAPK1;AKT1;MAPK3;CASP3;BIRC5;TOP1;TOP2A;
CID000008221	PTGDR;
CID000000890	AKT1;MAPK1;RB1;MAPK3;MINPP1;IPPK;IP6K3;PPIP5K2;IP6K1;NUDT10;IP6K2;NUDT4;IPMK;NUDT11;PPIP5K1;
CID000031404	CA2;CYP2B6;CASP3;
CID000006251	CASP3;NOS1;NOS2;CASP9;PTK2;NPPA;
CID000003220	CSNK2A1;CYP1B1;HSD11B1;ATM;ESR2;UGT1A10;UGT1A9;UGT1A8;UGT1A7;TOP2A;
CID000145742	PSMA4;PSMC4;P4HA2;PSMD5;PSMD8;PSMA3;PSME2;PSMD10;PSMD7;PYCRL;AIMP2;PSMA2;SEC61B;PPIF;PSMB3;LAP3;SLC6A7;LNPEP;RARS;SEC61A1;SLC36A1;L3HYPDH;PIN1;SLC38A2;PSMB7;PPIG;LYZ;PSMC1;PSMA6;PSMD11;BLMH;ARG2;PSMD9;MARS;PSMB1;P4HA1;DARS;PSMD3;SLC6A15;PSMB6;PSMA5;RPS27A;GGCT;PSMB4;ALDH4A1;PSMC2;PSME3;PSMD6;LEPRE1;ERAP1;SEC61A2;PSMC3;PPIB;PDIA3;PPIC;UBB;PPIH;QARS;PSMD1;PSMD2;PSMC5;PSMA8;GPR162;LEPREL1;NPEPPS;CAL…
CID005320621	TRPV1;
CID000003314	KCNA5;CYP1B1;E2F3;UGT2B17;NQO1;UGT1A10;UGT1A9;PTGS2;UGT1A8;UGT1A7;CYP1A1;
CID100008468	UGT1A8;UGT1A7;UGT1A10;
CID000006781	NR1I2;NR1I3;
CID000006782	NR1I2;NR1I3;
CID000008892	CYSLTR1;EDN2;FFAR2;GNRH2;UTS2;GHSR;BDKRB1;GNA11;P2RY10;MLNR;PROKR2;OXT;GPR68;GNRHR;PIK3R2;RGS2;KISS1R;P2RY1;GNRH1;PIK3R3;CHRM3;F2RL3;FFAR1;NMUR2;MCHR1;PLCB2;GRP;NTS;HTR2B;ANXA1;NMBR;HTR2C;MLN;PIK3CA;GNA15;KNG1;NMU;PIK3R1;GPR65;NPFF;AGTR1;PROK1;GPR17;PROK2;APP;OXSM;NPFFR1;PLCB3;MCHR2;CYSLTR2;CCKAR;AKR1B1;GNAQ;HCRT;PTGER1;PROKR1;F2RL2;CASR;TAC3;F2RL1;AVPR1A;NTSR2;TACR3;PTAFR;TACR1;TRH;QRFPR;GPR4;NP…
CID000000135	CA2;SULT1A1;COQ2;
CID000173183	DHCR24;
CID100003893	HCRT;PTGER1;GNRH2;UTS2;OXT;GNA11;P2RY10;PROKR2;BDKRB1;MLNR;PIK3R2;C8G;GHSR;GNRHR;KISS1R;GPR68;RGS2;ACOT2;NMBR;FFAR2;FFAR1;F2RL3;MCHR1;ANXA1;NMUR2;CYP2E1;GRP;CHRM3;NTS;HTR2B;PLCB2;CYP2C9;NMU;GNA15;PIK3R3;PIK3CA;PAEP;MLN;KNG1;GPR65;NPFF;GNRH1;AGTR1;PROK1;GPR17;HTR2C;PIK3R1;MCHR2;NPFFR1;PLCB3;LY96;CYSLTR2;APP;GNAQ;OXTR;NMUR1;PROK2;CCKAR;ADH5;ALB;CASR;F2RL2;F2RL1;AVPR1A;TAC3;TRH;PTAFR;TACR3;P2RY1;PRO…
CID100000304	CETP;SULT2B1;STS;FDFT1;PON1;APOA5;APOC3;MAPK14;APOB;APOA1;ABCG2;LIPE;INSIG2;LDLR;APOE;APOC2;NR1H2;SDC1;FABP4;CYP27A1;FDX1;ABCG5;RORA;CYP46A1;LCAT;SC5D;MTTP;SCAP;ABCB1;CYP11A1;NPC1;ABCG8;STAR;HMGCR;FGFR4;ATP1A1;ALB;HSD3B7;LIPC;SOAT2;CYP7A1;ABCA3;LRP8;STARD5;ABCG4;OLR1;LPL;CYP7B1;BPNT1;LPA;P4HB;LIPA;CAV1;PTPN11;INSIG1;DHCR7;ATP2A1;APOA4;CES1;SREBF2;SOAT1;ATP1B1;APOA2;DHCR24;CH25H;CEL;FGR;LDLRAP1;HS…
CID000024360	ABCG2;PPP1R1B;TOP1;RBL2;THBS1;IL1B;RB1;ABCB1;CDK2;RAD51;TP53;CHEK1;BAX;IL8;CASP9;ERCC4;SP3;CASP2;CASP3;BCL2;MAPK9;RAD51C;XRCC4;XIAP;CASP8;VEGFA;PARP1;DPYD;JUN;GSTP1;RELA;
CID005280450	PLA2G1B;PLA2G12A;TRIB3;PLA2G3;CYP3A5;TBL1X;FDFT1;CYP3A43;SULT2A1;NFYB;MED31;APOA5;APOA1;PLIN2;SMARCD3;MED17;FFAR1;PLA2G2C;SLC27A1;CYP2E1;ACSBG2;MED10;FABP4;MED6;MED4;RORA;ACSBG1;TGS1;CYP2C9;CREBBP;PPARA;MED15;EP300;MED26;CPT1A;PPARGC1A;MED20;SLC27A2;ABCB4;GLIPR1;NCOR1;MED9;CYP4A11;ACSL1;FADS2;PAEP;MED7;MED13L;YAP1;CYP2C18;MED21;HMGCR;MED27;MED8;FABP1;MED11;ALOX15;TNFRSF21;MED30;MED1;PEX11A;CYP7A1…
CID000000305	SLC22A4;RAB3A;CHPT1;PLBD1;SLC22A5;SYT1;LYZ;PLD2;SLC5A7;BCHE;CHKA;ETNK1;SLC44A3;SLC22A3;PLA2G4D;PCYT1A;ACHE;VAMP2;PLD6;CHDH;SLC44A2;CHAT;PTDSS1;PLD1;PLA2G4C;PLD3;SLC22A2;SLC22A1;SLC44A5;SLC18A3;SLC44A1;PLA2G2F;PLA2G2A;GPCPD1;PCYT1B;PLA2G4F;PLD4;CHKB;ALDH7A1;AGPAT1;PHOSPHO1;PLA2G4E;
CID100010494	CASP3;CYP3A4;CYP1A2;CASP8;AKR1B10;TOP1;TOP2A;
CID000010467	ACOT1;ACOT2;ACOT4;ACOT7;
CID100000072	AHCY;COMT;
CID100001203	MAPK1;MAPK3;CASP3;BID;SULT1A1;CASP9;RARB;PTK2;CASP8;DNMT1;
CID000007002	CYP1A2;
CID000006306	PSMA4;PSMC4;DLD;PSMD5;PSMD8;PSMA3;PSME2;PSMD10;PSMD7;AIMP2;PSMA2;SEC61B;PSMB3;LNPEP;RARS;SEC61A1;PSMB7;BCAT1;PSMC1;PSMA6;SLC7A5;PSMD11;BLMH;ARG2;PSMD9;MARS;PSMB1;DARS;PSMD3;SLC6A15;BCKDHA;PSMB6;PSMA5;RPS27A;GGCT;SLC43A1;PSMB4;PSMC2;PSME3;PSMD6;ERAP1;SEC61A2;PSMC3;PDIA3;SLC43A2;IARS2;UBB;SLC6A19;QARS;PSMD1;PSMD2;PSMC5;PSMA8;BCKDHB;NPEPPS;SLC7A8;CALR;BCAT2;SLC6A18;KARS;CNDP2;PSMF1;B2M;SEC61G;IL4I1;…
CID100002371	MAPK1;EGFR;AKT1;MAPK3;CASP3;BIRC5;TOP1;TOP2A;
CID000006274	PSMA4;PSMC4;PSMD5;PSMD8;PSMA3;PSME2;PSMD10;PSMD7;PSMA2;SEC61B;PSMB3;SLC15A3;HARS2;LNPEP;HEMK1;SEC61A1;CA1;PSMB7;HAL;PSMC1;PSMA6;SLC7A5;PSMD11;BLMH;PSMD9;PSMB1;METTL2B;PSMD3;WBSCR22;SLC15A4;HDC;PSMB6;PSMA5;RPS27A;GGCT;CA2;PSMB4;UROC1;PSMC2;PSME3;PSMD6;ERAP1;SEC61A2;PSMC3;PDIA3;HARS;UBB;LCMT2;CARNS1;PSMD1;PSMD2;PSMC5;PSMA8;SLC38A5;NPEPPS;SLC7A8;CALR;CNDP2;MDH2;PSMF1;TRMT11;B2M;SEC61G;UBC;DLG1;PSMD1…
CID000006057	PSMA4;PSMC4;PSMD5;PSMD8;PSMA3;PSME2;OXT;PSMD10;PSMD7;PSMA2;SEC61B;PSMB3;LNPEP;SEC61A1;GOT2;PCBD2;TSHB;PSMB7;PSMC1;PSMA6;SLC7A5;PSMD11;BLMH;PSMD9;PSMB1;TYR;PSMD3;PSMB6;PSMA5;RPS27A;GGCT;SLC16A2;QDPR;HPD;PSMB4;PSMC2;PSME3;PSMD6;ERAP1;SEC61A2;PSMC3;PCBD1;PDIA3;PAH;UBB;SLC6A19;PSMD1;PSMD2;PSMC5;PSMA8;NPEPPS;SLC7A8;YARS2;CALR;CNDP2;PSMF1;TPO;B2M;SEC61G;IL4I1;UBC;CPA5;TAT;PSMD12;DDC;PSMB10;PSMB5;SLC16A…
CID011766372	F2;
CID005280666	CYP1B1;ABCC1;CYP1A1;
CID000853433	AHR;CCL2;LPO;AKR1C2;
CID000008857	NFKB1;CES1;RELA;
CID000237332	HBA2;HBB;SULT1A1;SULT1A2;
CID005471349	CYP1B1;AHR;NR1I2;CYP2B6;CYP3A4;NR1I3;
CID000033032	MGST1;NME1;OTC;PSMA4;PSMC4;ASNS;DLD;PSMD5;GSTA3;PSMD8;GNPNAT1;PSMA3;GSTZ1;MTHFD1;PSME2;GSS;PSMD10;NME3;PSMD7;NME4;CPQ;SLC17A7;SLC1A6;RAB3A;CPA2;AIMP2;PSMA2;SEC61B;PSMB3;AADAT;GCLC;GRM6;LNPEP;RARS;MDH1;GGCX;GRIN3B;GSTM2;SEC61A1;GOT2;GGT1;GSTT1;CDO1;GFPT2;GSTM5;GSTM3;FOLH1;CAMK2B;GAD2;PSMB7;GGH;PLCB2;CCBL2;BCAT1;SYT1;PSMC1;PSMA6;PSMD11;BLMH;ARG2;PSMD9;MARS;PSMB1;SLC1A1;GRIK5;SLC17A6;GRIN2D;PET112;D…
CID000000595	SLC7A9;SLC3A1;SLC7A11;SLC3A2;
CID000000119	HEBP1;GABRA1;DRD4;BDKRB1;PDYN;SLC32A1;RAB3A;C5;PPY;CXCL6;HSPA8;GNB3;OPRD1;NPY;C3;S1PR4;CCR7;GNGT1;MCHR1;GALR3;ADCY7;SLC6A11;SSTR4;NMUR2;HRH4;MTNR1B;APLNR;ANXA1;GAD2;GABBR2;CCL21;CCL27;ADCY3;SYT1;ALDH2;WDR37;NMU;GABRA4;POMC;RIMS1;KNG1;GABRP;OPRK1;GAL;SSTR1;ABAT;GPR17;ACKR3;GABRA6;GABRB2;ADRA2A;MCHR2;APP;ADCY8;CXCL13;SST;SLC6A1;HTR5A;CXCR5;CCR5;CCL5;CCL16;CXCL16;SSTR5;ADCY9;GNG3;GABRG1;GABRB1;CXCR1…
CID000010329	CYP1A2;
CID000000936	PARP11;CD38;SIRT1;NAMPT;BST1;ART4;CYP2E1;SIRT2;PARP2;ART1;PARP16;PPARGC1A;PARP12;PTGR2;NMNAT2;PARP6;PARP8;TIPARP;NNMT;TNKS;PARP10;SMAD3;SMAD4;CYP3A4;SIRT6;EIF4EBP1;NMNAT3;PNP;ART3;ACACA;ART5;PARP9;CYP2D6;MTOR;PARP1;APOA1BP;TNKS2;NMNAT1;SIRT5;PARP4;PARP3;LDHA;NAPRT1;NAMPTL;
CID000000681	SLC22A2;SCTR;HEBP1;PARP1;SLC18A2;RIMS1;MAPK1;DRD4;SCT;BDKRB1;SLC25A14;PDYN;RAB3A;RPS6KB1;C5;PPY;CXCL6;IAPP;OPRD1;GHRH;PTGER2;NPY;SLC22A5;MC3R;S1PR4;C3;GALR3;CCR7;MCHR1;POMC;CCL27;NMUR2;AOC2;SSTR4;ADCY7;CCL21;ANXA1;APLNR;HRH4;MTNR1B;ADCY3;CYP2C9;SLC6A4;SYT1;VIPR2;GLP2R;MAPK3;GIPR;NMU;RXFP2;OPRK1;KNG1;GAL;SSTR1;PNMT;ACKR3;SLC6A3;PTH2;PTH2R;GPR17;ADCY8;SLC18A1;TAAR1;HTR2C;SLC22A3;CRH;ADM;PTH;ADRA2A;…
CID000008468	UGT1A10;UGT1A7;UGT1A8;
CID000092729	PPARG;CASP9;CASP3;PTGS2;
CID000005641	CYP2E1;MPO;HRAS;PLA2G4A;AOX1;
CID000448374	ADORA2A;
CID000445858	MAPK1;TYR;MAPK3;RB1;CYP1A2;UGT1A10;CYP1A1;UGT1A7;UGT1A8;
CID000000323	F9;CYP2A6;CYP2A13;PARP1;CA14;VKORC1;
CID005281326	DHCR7;DHCR24;
CID000001183	CA1;CA2;UGT1A10;UGT1A8;UGT1A7;
CID000000857	BCAT1;LARS2;SLC16A2;LCMT2;BCAT2;SLC16A10;LARS;LCMT1;
CID000122159	PTAFR;
CID000006853	AHR;
CID100064945	AIFM1;CASP3;CASP8;CYP2C19;TOP1;PARP1;BAK1;TOP2A;
CID000000072	AHCY;COMT;
CID000011006	B2M;CD1D;
CID000011005	GUCA1A;RCVRN;PPP3R1;ACOT2;ARF1;CALM2;FABP2;PAEP;LY96;PPARG;ALB;ARF6;PCSK1;PRKACA;ACOT1;HNF4A;MSRA;NCOA1;ACOT4;CYP4Z1;PKIA;INS-IGF2;GM2A;ECI2;PRKACB;FFAR4;ABL1;TRAPPC3;TLR4;PPP3R2;APOM;ACOT7;FKBP1A;PPP3CA;GCG;PVR;
CID100000370	MMP2;APOB;ABCB1;ATM;AKT1;RHOB;PRKCA;SULT1A1;CHUK;MMP9;
CID100003931	PLA2G3;TRIB3;TBL1X;FDFT1;SULT2A1;CYP3A43;CYP3A5;MED31;APOA5;APOA1;NFYB;PLA2G12A;FFAR1;PLA2G2C;MED17;SLC27A1;ACSBG2;CYP2E1;MED10;FABP4;MED6;MED4;ACSBG1;TGS1;CYP2C9;RORA;SMARCD3;CREBBP;PPARA;MED15;EP300;MED26;PPARGC1A;MED20;CPT1A;ABCB4;GLIPR1;SLC27A2;MED9;NCOR1;PLIN2;PAEP;FADS2;ACSL1;MED13L;YAP1;MED21;CYP2C18;MED7;HMGCR;MED8;MED27;ALOX15;MED11;FABP1;TNFRSF21;MED30;PEX11A;MED1;ANGPTL4;CYP7A1;HDAC3;R…
CID100000379	ACSL3;ACSBG2;SPCS1;PCSK1;SPCS2;ACSBG1;LIAS;PAEP;SEC11A;ACSL1;ACSL6;SEC11C;SLC22A11;MBOAT4;GLTP;ACSL5;SLC22A8;ALDH9A1;LIPT1;ACSL4;ALDH3A2;SLC22A6;ALDH1B1;ALDH7A1;
CID000021704	ADORA1;ADA;ADORA2A;DPP4;
CID000005988	CD4;GLA;FNTB;CYP2E1;HUS1;KHK;LYZ;LCT;SI;TF;TXNL4B;GALM;ST14;ACTC1;NOS3;FNTA;GAA;RAD9A;RNF4;ATOX1;CYP2B6;GANC;RAD1;TAS1R3;INS-IGF2;CES1;TAS1R2;IGKC;IGHG1;IGHV3-23;DIAPH1;
CID100119057	AHR;CYP1B1;CYP3A4;CYP2B6;NR1I2;NR1I3;
CID100237332	HBA2;SULT1A1;HBB;SULT1A2;
CID005280794	SLCO1B1;
CID000000262	ALDH2;
CID053297366	DHCR24;DHCR7;
CID000067678	SLC7A9;SLC3A1;SLC7A11;CCBL1;SLC16A10;CTNS;
CID000020393	PPARA;CYP2C9;CYP19A1;AMH;TP53;PPARG;HSD11B2;CASP3;CYP2C19;CYP3A4;PTGS2;
CID000005997	CETP;SULT2B1;STS;FDFT1;PON1;APOA5;APOC3;MAPK14;APOB;APOA1;LIPE;INSIG2;LDLR;APOE;APOC2;NR1H2;SDC1;FABP4;CYP27A1;FDX1;ABCG5;RORA;CYP46A1;LCAT;SC5D;MTTP;SCAP;ABCB1;CYP11A1;NPC1;ABCG8;STAR;HMGCR;FGFR4;ATP1A1;ALB;HSD3B7;LIPC;SOAT2;CYP7A1;ABCA3;LRP8;STARD5;ABCG4;OLR1;LPL;CYP7B1;BPNT1;LPA;P4HB;LIPA;CAV1;PTPN11;INSIG1;DHCR7;ATP2A1;APOA4;CES1;SREBF2;SOAT1;ATP1B1;APOA2;DHCR24;CH25H;CEL;FGR;LDLRAP1;HSPG2;AB…
CID100006746	SLCO1B1;
CID100006568	AKT1;
CID000007055	CYP1A2;
