# Supplementary material for: Predicting new indications of compounds with a network pharmacology approach: Liuwei Dihuang Wan as a case study
Source: Oncotarget. 2017 Sep 30;8(55):93957–68. doi: 10.18632/oncotarget.21398 (PMC5706847; doi:10.18632/oncotarget.21398)
Supplement: Supplementary file 3 [file oncotarget-08-93957-s003.xlsx]

## Sheet: 工作表1
Supplementary Table 2: The detailed information about the modules detected in disease network with MCODE.
Parameters:
Network Scoring:
Include Loops: false Degree Cutoff: 2
Cluster Finding:
Node Score Cutoff: 0.2 Haircut: true Fluff: false K-Core: 2 Max. Depth from Seed: 100
Module	Score (Density*#Nodes)	Nodes	Edges	Node IDs
1	13.867	16	104	OMIM:603013, OMIM:607499, OMIM:603176, OMIM:600850, OMIM:603206, OMIM:243700, OMIM:603175, OMIM:605676, OMIM:604906, OMIM:102200, OMIM:181500, OMIM:600511, OMIM:176270, OMIM:181510, OMIM:143465, OMIM:103780
2	9	9	36	OMIM:183090, OMIM:606660, OMIM:164500, OMIM:164400, OMIM:155720, OMIM:606661, OMIM:183086, OMIM:600224, OMIM:600223
3	6.667	7	20	OMIM:606068, OMIM:602594, OMIM:300424, OMIM:606963, OMIM:300155, OMIM:268000, OMIM:181460
4	5	5	10	OMIM:140600, OMIM:603932, OMIM:608805, OMIM:607850, OMIM:165720
5	5	5	10	OMIM:604329, OMIM:608742, OMIM:603918, OMIM:607329, OMIM:145500
6	4	4	6	OMIM:145260, OMIM:603233, OMIM:177735, OMIM:264350
7	4	4	6	OMIM:601764, OMIM:601820, OMIM:240800, OMIM:256450
8	4	4	6	OMIM:168000, OMIM:171300, OMIM:601104, OMIM:600274
9	3	3	3	OMIM:118200, OMIM:180800, OMIM:118220
10	3	3	3	OMIM:255800, OMIM:309350, OMIM:239100
11	3	3	3	OMIM:246300, OMIM:607572, OMIM:106300
12	3	3	3	OMIM:231000, OMIM:230800, OMIM:230900
13	3	3	3	OMIM:604356, OMIM:126800, OMIM:607323
14	3	3	3	OMIM:243300, OMIM:147480, OMIM:211600
