# Supplementary material for: Predicting new indications of compounds with a network pharmacology approach: Liuwei Dihuang Wan as a case study
Source: Oncotarget. 2017 Sep 30;8(55):93957–68. doi: 10.18632/oncotarget.21398 (PMC5706847; doi:10.18632/oncotarget.21398)
Supplement: Supplementary file 4 [file oncotarget-08-93957-s004.xlsx]

## Sheet: 工作表1
Supplementary Table 3: The predicted diseases associated with LDW.
Disease	Rank*	Part of evidence（PMID/PMCID）
Autistic Disorder	1	Na
Breast Neoplasms	2	Known
Stomach Neoplasms	3	Known
Lung Neoplasms	4	Known
Carcinoma, Hepatocellular	5	Known
Atherosclerosis	6	Li et.al(PMID:24492828)
Myocardial Infarction	7	Literature(PMCID:PMC4689379)
Pancreatic Neoplasms	8	Na
Colorectal Neoplasms	9	Known
Schizophrenia	10	Na
Glioma	11	Na
Prostatic Neoplasms	12	Known
Asthma	13	Literature（PMID:12856863）
Leukemia, Myeloid, Acute	14	Literature(PMID:21172056;21716623)
Obesity	15	Literature(PMID:17062348;21904565)
Carcinoma, Renal Cell	16	Known
Neuroblastoma	17	Na
Carcinoma, Small Cell	18	Literature(PMID:1963383)
Medulloblastoma	19	Na
Osteosarcoma	20	Na
Ovarian Neoplasms	21	Known
Retinoblastoma	22	Li et.al(PMID:24492828)
Urinary Bladder Neoplasms	23	Na
Arthritis, Rheumatoid	24	Li et.al(PMID:24492828)
Lupus Erythematosus, Systemic	25	Known
Multiple Myeloma	26	Literature(PMID:21172056)
Diabetes Mellitus, Type 2	27	Known
Cardiomyopathy, Dilated	28	Na
Stroke	29	Literature(PMID:23258998)
Gastrointestinal Stromal Tumors	30	Na
Leukemia, Lymphocytic, Chronic, B-Cell	31	Literature(PMID:21172056)
Ataxia Telangiectasia	32	Na
Esophageal Neoplasms	33	Li et.al(PMID:24492828)
Uterine Cervical Neoplasms	34	Li et.al(PMID:24492828)
Psoriasis	35	Na
Inflammatory Bowel Diseases	36	Literature(PMID:25390685)
Polycythemia Vera	37	Na
Thrombocythemia, Essential	38	Literature(PMID:25390685)
Thrombophilia	39	Na
Adenomatous Polyposis Coli	40	Na
Hypertension, Pulmonary	41	Known
Cerebral Infarction	42	Na
Hyperlipidemia, Familial Combined	43	Li et.al(PMID:24492828)
Alzheimer Disease	44	Literature(PMID:26159197;21067555)
Budd-Chiari Syndrome	45	Na
Arrhythmias, Cardiac	46	Known
Colitis, Ulcerative	47	Na
Panic Disorder	48	Li et.al(PMID:24492828)
Autoimmune Diseases	49	Known
Attention Deficit Disorder with Hyperactivity	50	Na
Sarcoma, Kaposi	51	Na
Burkitt Lymphoma	52	Na
Anxiety Disorders	53	Na
Obsessive-Compulsive Disorder	54	Na
Diabetes Mellitus, Type 1	55	Known
Epilepsies, Myoclonic	56	Na
Coronary Disease	57	Literature(PMID:22194771)
Creatine deficiency, X-linked	58	Na
Pulmonary Disease, Chronic Obstructive	59	Na
*The diseases are ranked here based on the scores calculated by equation (4).
Total:59
Green: the well accepted diseases associated with LWDHW; with LWDHW. （Number=14）
Red: the disease identified in Li et al paper which was a paper specialized with LWDHW; (Number=7)
Blue: the diseases identified with LWDHW based on text mining; (Number=12)
Black: Not available associations.(Number=26)
