# Supplementary material for: Predicting new indications of compounds with a network pharmacology approach: Liuwei Dihuang Wan as a case study
Source: Oncotarget. 2017 Sep 30;8(55):93957–68. doi: 10.18632/oncotarget.21398 (PMC5706847; doi:10.18632/oncotarget.21398)
Supplement: Supplementary file 5 [file oncotarget-08-93957-s005.xlsx]

## Sheet: 工作表1
Supplementary Table 4: The novel indications of all the compounds with corresponding scores
Compound ID	OMIM ID	Score
CID000005401	OMIM:604827	0.0842174
CID000004075	OMIM:227650	0.27248
CID000004044	OMIM:124200	0.168326
CID000002145	OMIM:133239	0.28072
CID000003676	OMIM:189800	0.369226
CID005284627	OMIM:604715	0.116995
CID000008223	OMIM:540000	0.237237
CID000000444	OMIM:166600	0.230546
CID000003658	OMIM:605218	0.222723
CID000003373	OMIM:540000	0.133014
CID000444007	OMIM:236200	0.272853
CID000060700	OMIM:106300	0.311703
CID000005361	OMIM:602594	0.316983
CID003033637	OMIM:607572	0.0962332
CID000004539	OMIM:188470	0.186667
CID000002187	OMIM:115000	0.193282
CID000009782	OMIM:310200	0.636848
CID000005755	OMIM:600263	0.26504
CID000003869	OMIM:603956	0.311807
CID046936176	OMIM:266500	0.20666
CID005462328	OMIM:603956	0.246994
CID000003152	OMIM:607893	0.346033
CID000065856	OMIM:160900	0.294357
CID000004168	OMIM:605218	0.259897
CID000441074	OMIM:230800	0.216452
CID000005587	OMIM:602668	0.215638
CID000005556	OMIM:236100	0.219866
CID000054841	OMIM:606660	0.252974
CID000005572	OMIM:608207	0.200819
CID000000444	OMIM:161950	0.351219
CID000004828	OMIM:606661	0.346975
CID000004828	OMIM:606660	0.321207
CID000030751	OMIM:607501	0.171291
CID000003308	OMIM:181500	0.297749
CID000115237	OMIM:607498	0.493691
CID000115237	OMIM:607499	0.552817
CID000003168	OMIM:236200	0.230706
CID011963622	OMIM:600224	0.0930389
CID000030751	OMIM:607508	0.254664
CID011963622	OMIM:600223	0.101721
CID000002170	OMIM:256700	0.36149
CID000441289	OMIM:270200	0.164499
CID000003305	OMIM:117100	0.0637176
CID000123631	OMIM:275000	0.262988
CID000003715	OMIM:205700	0.281882
CID005280723	OMIM:143465	0.411804
CID005282411	OMIM:601104	0.154873
CID003005573	OMIM:161950	0.450369
CID000005152	OMIM:275000	0.326773
CID000037542	OMIM:101900	0.109514
CID000115100	OMIM:600775	0.155539
CID000007029	OMIM:608115	0.150082
CID000005359	OMIM:119800	0.285742
CID000004064	OMIM:255300	0.0729139
CID000060846	OMIM:118700	0.200677
CID000439213	OMIM:600807	0.591837
CID003062316	OMIM:600131	0.243595
CID000005572	OMIM:178600	0.521497
CID000006137	OMIM:607498	0.229167
CID000003019	OMIM:124200	0.113545
CID000941361	OMIM:231000	0.168962
CID000004032	OMIM:211600	0.157908
CID000002315	OMIM:600634	0.213867
CID000043815	OMIM:601144	0.304034
CID005288826	OMIM:125800	0.254094
CID000145068	OMIM:604091	0.0910171
CID000002187	OMIM:600850	0.254608
CID000124087	OMIM:603935	0.303095
CID000124087	OMIM:603932	0.147142
CID003033825	OMIM:266500	0.110323
CID000009782	OMIM:133239	0.500338
CID000115100	OMIM:601454	0.365937
CID000004763	OMIM:276710	0.332648
CID000004737	OMIM:308240	0.131485
CID000039042	OMIM:276710	0.280426
CID000003393	OMIM:254500	0.219532
CID000004212	OMIM:109800	0.429301
CID000005358	OMIM:153550	0.192999
CID000441341	OMIM:601454	0.153586
CID000002218	OMIM:109543	0.398281
CID000028417	OMIM:607248	0.442934
CID006915944	OMIM:177200	0.126121
CID000002244	OMIM:608355	0.265519
CID000441341	OMIM:607850	0.139322
CID005281078	OMIM:607941	0.16749
CID000441341	OMIM:607857	0.153466
CID000005870	OMIM:181460	0.0196847
CID000441341	OMIM:117100	0.348987
CID000059768	OMIM:608935	0.345187
CID000003702	OMIM:268000	0.147773
CID000004926	OMIM:251900	0.150487
CID000003151	OMIM:606856	0.34579
CID000005578	OMIM:606799	0.290876
CID000008223	OMIM:205700	0.229605
CID011597698	OMIM:604356	0.234835
CID000004032	OMIM:604316	0.0932773
CID000004449	OMIM:161950	0.225676
CID000009433	OMIM:109720	0.428849
CID003034010	OMIM:145750	0.255942
CID000031703	OMIM:604715	0.186208
CID000005870	OMIM:178600	0.291582
CID005486971	OMIM:600775	0.127909
CID000005361	OMIM:145290	0.326512
CID000005936	OMIM:113970	0.0637857
CID000667490	OMIM:607834	0.264544
CID005284596	OMIM:137215	0.596664
CID000002284	OMIM:266600	0.324879
CID000071329	OMIM:270200	0.193123
CID000077993	OMIM:181500	0.527724
CID000004848	OMIM:607572	0.201334
CID000002678	OMIM:604906	0.453114
CID000002284	OMIM:166710	0.256674
CID000072287	OMIM:607785	0.104236
CID000054746	OMIM:248250	0.222396
CID000016231	OMIM:608935	0.249672
CID000657298	OMIM:114480	0.330214
CID000005994	OMIM:300376	0.378647
CID000047319	OMIM:179800	0.154039
CID000000564	OMIM:603013	0.241838
CID000004510	OMIM:601665	0.214047
CID000002727	OMIM:260350	0.299027
CID005310966	OMIM:171300	0.273359
CID000002726	OMIM:608557	0.494986
CID000443958	OMIM:113970	0.578392
CID000003657	OMIM:252930	0.152137
CID000060854	OMIM:252900	0.363721
CID005284603	OMIM:608318	0.308716
CID000003958	OMIM:187950	0.228635
CID000004086	OMIM:131200	0.255644
CID005284603	OMIM:608316	0.328704
CID000006137	OMIM:606369	0.256824
CID000003380	OMIM:178600	0.370899
CID005282411	OMIM:182280	0.235727
CID000004873	OMIM:190685	0.0167048
CID000005906	OMIM:607834	0.427537
CID000003657	OMIM:300424	0.055801
CID000002662	OMIM:164230	0.296478
CID000005401	OMIM:608636	0.527715
CID000005906	OMIM:607832	0.353511
CID000002966	OMIM:227650	0.16897
CID000039042	OMIM:190685	0.276317
CID000005665	OMIM:109200	0.161532
CID000031401	OMIM:123100	0.110833
CID000004909	OMIM:219700	0.302328
CID003052776	OMIM:137215	0.520051
CID005284596	OMIM:109720	0.552124
CID000008378	OMIM:161550	0.31433
CID000002370	OMIM:144010	0.101488
CID000003151	OMIM:179800	0.15813
CID000002249	OMIM:109650	0.25888
CID000003156	OMIM:601859	0.200539
CID000002092	OMIM:153880	0.182999
CID000060490	OMIM:239100	0.225337
CID000003902	OMIM:607499	0.180365
CID000003902	OMIM:607498	0.236896
CID011597698	OMIM:300464	0.222695
CID000441278	OMIM:600223	0.134812
CID000005403	OMIM:607850	0.254495
CID000002315	OMIM:210250	0.221371
CID000000305	OMIM:601454	0.161608
CID000005403	OMIM:607857	0.221498
CID000002267	OMIM:227650	0.222016
CID000002995	OMIM:605480	0.326236
CID000004837	OMIM:166600	0.124524
CID000001986	OMIM:251900	0.217068
CID006436173	OMIM:270150	0.304327
CID000002218	OMIM:164400	0.221542
CID000241903	OMIM:603935	0.278968
CID000005978	OMIM:144010	0.298463
CID000004679	OMIM:194200	0.204927
CID000003637	OMIM:183090	0.120111
CID005702160	OMIM:205700	0.200808
CID000038945	OMIM:140600	0.321222
CID000033741	OMIM:188030	0.205933
CID000026934	OMIM:144010	0.30339
CID003086654	OMIM:601367	0.521827
CID000003825	OMIM:215300	0.168724
CID000001130	OMIM:308240	0.233014
CID000037393	OMIM:191390	0.246094
CID000037720	OMIM:606369	0.115739
CID000004055	OMIM:605407	0.189416
CID005310966	OMIM:607941	0.103716
CID000009444	OMIM:600224	0.164576
CID000004440	OMIM:607893	0.179657
CID000009782	OMIM:600807	0.623877
CID000009444	OMIM:600223	0.178905
CID000667490	OMIM:300155	0.0547131
CID000055245	OMIM:602594	0.220952
CID000030751	OMIM:607507	0.210895
CID000005253	OMIM:145750	0.326477
CID000003902	OMIM:608355	0.21507
CID000007028	OMIM:179800	0.248331
CID000003356	OMIM:236200	0.193505
CID000008226	OMIM:606856	0.226186
CID000005574	OMIM:164230	0.546183
CID000005743	OMIM:308240	0.2932
CID000005735	OMIM:113970	0.274857
CID000003308	OMIM:109200	0.315562
CID000005401	OMIM:606856	0.399046
CID001349907	OMIM:137580	0.161675
CID000002678	OMIM:608115	0.149441
CID000004893	OMIM:246300	0.184438
CID000002119	OMIM:608437	0.345426
CID000003219	OMIM:602491	0.157615
CID005281081	OMIM:175100	0.327536
CID000002726	OMIM:604316	0.239423
CID000041693	OMIM:137800	0.305201
CID000004055	OMIM:608115	0.18822
CID000006005	OMIM:608901	0.297129
CID000028417	OMIM:109100	0.431415
CID000004829	OMIM:607323	0.214079
CID000001983	OMIM:304800	0.336389
CID000002474	OMIM:182940	0.362697
CID000041867	OMIM:601626	0.486885
CID000004075	OMIM:601104	0.276497
CID000071158	OMIM:602491	0.156343
CID000004747	OMIM:608805	0.13534
CID000054841	OMIM:607499	0.391013
CID000054841	OMIM:607498	0.348216
CID000077991	OMIM:188030	0.266046
CID000003168	OMIM:300464	0.252789
CID000060654	OMIM:248250	0.306068
CID000005533	OMIM:153880	0.261989
CID017753757	OMIM:164400	0.272755
CID000024083	OMIM:109100	0.105776
CID000024360	OMIM:300352	0.119092
CID000004760	OMIM:210250	0.244632
CID000003955	OMIM:161550	0.291591
CID000004046	OMIM:208900	0.377405
CID000005342	OMIM:144650	0.199379
CID000068617	OMIM:255300	0.268494
CID000003827	OMIM:131200	0.221792
CID000004011	OMIM:106300	0.214156
CID000001125	OMIM:605606	0.208512
CID000003869	OMIM:161950	0.343269
CID000002719	OMIM:607373	0.518276
CID000005381	OMIM:256300	0.151325
CID000004934	OMIM:300155	0.259797
CID000004539	OMIM:603278	0.234849
CID000003356	OMIM:157300	0.294253
CID000005819	OMIM:164500	0.200613
CID000004735	OMIM:219700	0.202829
CID000004829	OMIM:606053	0.398777
CID000036523	OMIM:256300	0.208385
CID000005359	OMIM:300464	0.209189
CID000004914	OMIM:178600	0.359641
CID000033572	OMIM:236000	0.25739
CID000003152	OMIM:608355	0.213366
CID000119182	OMIM:208900	0.289338
CID000071158	OMIM:608636	0.421059
CID000005816	OMIM:275000	0.339343
CID000003467	OMIM:177200	0.146854
CID000005816	OMIM:608901	0.590862
CID000003105	OMIM:603206	0.554175
CID011597698	OMIM:252930	0.168833
CID000005574	OMIM:607202	0.157558
CID000004044	OMIM:608579	0.356594
CID000031101	OMIM:106300	0.251299
CID000006013	OMIM:215300	0.133087
CID000104865	OMIM:177900	0.25462
CID000005574	OMIM:607208	0.265663
CID000115237	OMIM:125370	0.385428
CID005702160	OMIM:260350	0.2904
CID000054477	OMIM:243700	0.149215
CID000003157	OMIM:176000	0.283129
CID000004055	OMIM:178600	0.312055
CID000054687	OMIM:230800	0.237042
CID000043008	OMIM:256700	0.322577
CID000003372	OMIM:177900	0.281259
CID000439693	OMIM:178600	0.261001
CID000006137	OMIM:604329	0.149475
CID000004781	OMIM:601144	0.259824
CID004659569	OMIM:178600	0.307088
CID000004631	OMIM:607507	0.12645
CID004659569	OMIM:113970	0.23782
CID005359476	OMIM:252930	0.272931
CID000004631	OMIM:607501	0.24123
CID000036811	OMIM:215400	0.189351
CID000001983	OMIM:605027	0.31137
CID000005391	OMIM:600880	0.309546
CID000072287	OMIM:176100	0.25441
CID000041867	OMIM:276700	0.264901
CID000004631	OMIM:607508	0.517852
CID000005035	OMIM:600634	0.41451
CID000005755	OMIM:177735	0.221505
CID000145068	OMIM:140600	0.0956858
CID000003749	OMIM:600634	0.293983
CID000002796	OMIM:606963	0.2529
CID004659569	OMIM:176807	0.342834
CID000060843	OMIM:164230	0.234204
CID017753757	OMIM:264350	0.191955
CID000441074	OMIM:102200	0.256206
CID000040400	OMIM:187950	0.261453
CID006436173	OMIM:192200	0.0780787
CID006436173	OMIM:606369	0.155291
CID000000305	OMIM:605606	0.154909
CID000060753	OMIM:608207	0.214225
CID000060198	OMIM:177900	0.351095
CID006003770	OMIM:211600	0.176033
CID000034756	OMIM:255800	0.20407
CID000003157	OMIM:601104	0.206394
CID000005906	OMIM:134600	0.208698
CID000001125	OMIM:184700	0.174528
CID000006047	OMIM:605606	0.233062
CID000124087	OMIM:161950	0.233014
CID000004449	OMIM:145500	0.159904
CID000448537	OMIM:203800	0.220504
CID000216239	OMIM:192500	0.173157
CID000439260	OMIM:608901	0.584048
CID000004409	OMIM:239100	0.263476
CID000040400	OMIM:608316	0.41836
CID000003878	OMIM:604906	0.258132
CID000005865	OMIM:600511	0.334302
CID000003033	OMIM:607271	0.270228
CID000006005	OMIM:161550	0.18109
CID000005576	OMIM:215300	0.0607353
CID005702160	OMIM:144700	0.290477
CID000005533	OMIM:137580	0.451569
CID000040400	OMIM:608318	0.554527
CID000013109	OMIM:109100	0.451128
CID000007028	OMIM:607329	0.207285
CID000004497	OMIM:256450	0.218064
CID000002732	OMIM:246300	0.222103
CID000037632	OMIM:115200	0.324501
CID000005770	OMIM:259500	0.412517
CID000009294	OMIM:600634	0.318132
CID000439693	OMIM:117100	0.083424
CID000002206	OMIM:235400	0.120872
CID000004848	OMIM:108725	0.296913
CID000006741	OMIM:157300	0.23961
CID000004440	OMIM:272120	0.35894
CID000002520	OMIM:164400	0.464307
CID000005910	OMIM:607323	0.148382
CID000047811	OMIM:123100	0.191785
CID000941651	OMIM:177735	0.159367
CID000002370	OMIM:266600	0.166331
CID000004212	OMIM:276700	0.291741
CID000004909	OMIM:205700	0.262757
CID000003348	OMIM:603932	0.166191
CID000003467	OMIM:143465	0.140864
CID000003290	OMIM:607572	0.18398
CID000123606	OMIM:143465	0.581843
CID000037393	OMIM:604715	0.220501
CID000043815	OMIM:270150	0.17858
CID000005546	OMIM:603903	0.22234
CID000005253	OMIM:277900	0.238079
CID000003478	OMIM:277900	0.239736
CID000004205	OMIM:256700	0.337232
CID000004044	OMIM:607681	0.410766
CID000060843	OMIM:106300	0.330527
CID000037542	OMIM:605841	0.0992806
CID000008249	OMIM:188470	0.375184
CID000054766	OMIM:157300	0.389007
CID000445647	OMIM:137215	0.374182
CID000065999	OMIM:607685	0.165269
CID000005587	OMIM:300376	0.277124
CID000065999	OMIM:607681	0.231746
CID000002284	OMIM:137800	0.281604
CID000006018	OMIM:187300	0.266309
CID000004917	OMIM:608207	0.131048
CID000051081	OMIM:607508	0.260654
CID000005734	OMIM:187950	0.385369
CID000124087	OMIM:266600	0.267343
CID000053232	OMIM:125700	0.143805
CID000031401	OMIM:177900	0.328283
CID000051081	OMIM:607501	0.183789
CID000004212	OMIM:101900	0.10391
CID000051081	OMIM:607507	0.258113
CID000004011	OMIM:300464	0.244766
CID000001676	OMIM:601744	0.315284
CID000003519	OMIM:600634	0.250538
CID000002818	OMIM:254770	0.18791
CID000004914	OMIM:164400	0.39568
CID005284570	OMIM:137800	0.320178
CID000439213	OMIM:601367	0.357047
CID000445354	OMIM:608049	0.370564
CID000004771	OMIM:126200	0.303661
CID000037542	OMIM:187300	0.142453
CID000002187	OMIM:103780	0.290731
CID005284627	OMIM:181460	0.0447282
CID000050294	OMIM:607516	0.379149
CID000006230	OMIM:167870	0.430668
CID000054841	OMIM:252900	0.258128
CID000003354	OMIM:152700	0.302461
CID000107807	OMIM:603278	0.286715
CID000060961	OMIM:309548	0.124386
CID000657298	OMIM:109543	0.196149
CID000005995	OMIM:604499	0.328236
CID000003478	OMIM:208900	0.268024
CID000003440	OMIM:194070	0.250862
CID000126941	OMIM:608516	0.34496
CID000005359	OMIM:274150	0.202744
CID000002088	OMIM:114480	0.441731
CID000041693	OMIM:125800	0.258707
CID000060843	OMIM:215300	0.364666
CID000050599	OMIM:113970	0.198638
CID000005361	OMIM:219050	0.145974
CID000002732	OMIM:145260	0.291506
CID000004760	OMIM:108725	0.462622
CID000005978	OMIM:189800	0.238136
CID000493570	OMIM:181510	0.249043
CID000055245	OMIM:607685	0.295136
CID000060838	OMIM:177900	0.322692
CID000005754	OMIM:600634	0.393017
CID000055245	OMIM:607681	0.293475
CID000005152	OMIM:606660	0.147594
CID000030323	OMIM:118700	0.229474
CID000005906	OMIM:255700	0.164221
CID000000237	OMIM:188050	0.381317
CID011597698	OMIM:608935	0.297371
CID000002995	OMIM:309350	0.317919
CID005280360	OMIM:256450	0.165849
CID000004091	OMIM:600850	0.165087
CID000006058	OMIM:230900	0.16856
CID000003869	OMIM:607373	0.608614
CID000010836	OMIM:180200	0.317988
CID000003478	OMIM:607834	0.264672
CID000009433	OMIM:155255	0.36031
CID000003019	OMIM:181460	0.0409018
CID000003478	OMIM:607832	0.30925
CID000003339	OMIM:601665	0.54453
CID000009444	OMIM:230800	0.293121
CID000003342	OMIM:605027	0.306204
CID000008969	OMIM:304800	0.334657
CID005280343	OMIM:606799	0.669743
CID000054746	OMIM:604499	0.187763
CID000005870	OMIM:115200	0.266989
CID000005401	OMIM:181510	0.555549
CID000000936	OMIM:606856	0.631925
CID005361323	OMIM:154700	0.262957
CID000002218	OMIM:607834	0.37262
CID000002218	OMIM:607832	0.25766
CID000003637	OMIM:219050	0.158468
CID000941651	OMIM:115000	0.485021
CID000007029	OMIM:140600	0.215737
CID000003278	OMIM:606053	0.239467
CID006436173	OMIM:255800	0.173865
CID000003494	OMIM:143465	0.524566
CID000077993	OMIM:255300	0.187221
CID000969472	OMIM:137215	0.325613
CID000104758	OMIM:605407	0.177624
CID000005505	OMIM:188470	0.358876
CID000005342	OMIM:219700	0.239686
CID000004781	OMIM:231000	0.145353
CID000002244	OMIM:604715	0.203558
CID000002369	OMIM:276710	0.180067
CID005284596	OMIM:133239	0.473867
CID000004485	OMIM:608935	0.515921
CID000005790	OMIM:601820	0.137867
CID000007029	OMIM:606764	0.207134
CID000004485	OMIM:133239	0.40709
CID000004848	OMIM:144700	0.288747
CID000004158	OMIM:607329	0.222271
CID000441341	OMIM:155255	0.235725
CID000004020	OMIM:109100	0.26238
CID000002284	OMIM:188470	0.447171
CID000003825	OMIM:603956	0.318951
CID000445647	OMIM:177650	0.245577
CID000003821	OMIM:600131	0.657086
CID000010836	OMIM:608901	0.574138
CID000005358	OMIM:608935	0.266629
CID000006018	OMIM:106100	0.238243
CID000005472	OMIM:188470	0.213356
CID000035370	OMIM:137800	0.407966
CID000002719	OMIM:183090	0.244282
CID000001130	OMIM:117100	0.127812
CID000657298	OMIM:164400	0.153401
CID000000896	OMIM:606053	0.638146
CID000005291	OMIM:603206	0.527929
CID000000444	OMIM:175100	0.223157
CID000115355	OMIM:144700	0.251174
CID000004189	OMIM:227810	0.172432
CID000002796	OMIM:272120	0.173172
CID000004748	OMIM:607202	0.294009
CID000145068	OMIM:606788	0.0512562
CID000054687	OMIM:127750	0.161912
CID000969472	OMIM:239100	0.131048
CID000002818	OMIM:227650	0.151248
CID000005556	OMIM:153880	0.247501
CID000004054	OMIM:230900	0.217534
CID000003100	OMIM:600274	0.215268
CID000005735	OMIM:180200	0.185381
CID000241903	OMIM:601104	0.36515
CID000031401	OMIM:239100	0.116862
CID005282181	OMIM:309350	0.230944
CID001349907	OMIM:603206	0.139774
CID000002719	OMIM:215300	0.247118
CID000002818	OMIM:251900	0.236658
CID000005403	OMIM:155255	0.332012
CID000002118	OMIM:215400	0.258682
CID000002477	OMIM:300155	0.19641
CID000003396	OMIM:600274	0.464145
CID000005152	OMIM:115430	0.274263
CID000004926	OMIM:159900	0.275998
CID003033825	OMIM:240800	0.420205
CID005280343	OMIM:605218	0.681305
CID000444795	OMIM:270200	0.393133
CID000005035	OMIM:608831	0.253385
CID000000936	OMIM:248250	0.24647
CID000005743	OMIM:177650	0.243972
CID006003770	OMIM:605407	0.244799
CID000005749	OMIM:607785	0.0870369
CID000004055	OMIM:105400	0.174055
CID000050599	OMIM:183090	0.155964
CID000003749	OMIM:230800	0.166099
CID000004189	OMIM:131200	0.19197
CID000001676	OMIM:145290	0.221838
CID000004485	OMIM:604906	0.476608
CID000005641	OMIM:252920	0.0902314
CID000002803	OMIM:255300	0.244366
CID005311066	OMIM:604356	0.17364
CID000004926	OMIM:266600	0.193646
CID000024360	OMIM:601454	0.523196
CID000060854	OMIM:131200	0.325773
CID000003518	OMIM:304800	0.146746
CID000005816	OMIM:605480	0.408613
CID000006883	OMIM:601820	0.104792
CID000003784	OMIM:600850	0.385739
CID000039765	OMIM:164230	0.203959
CID000003899	OMIM:606068	0.296336
CID003034010	OMIM:309548	0.10244
CID000216457	OMIM:252900	0.23653
CID000005078	OMIM:601626	0.239916
CID000003825	OMIM:109720	0.269199
CID000003219	OMIM:125800	0.243563
CID000040973	OMIM:137800	0.542575
CID000006047	OMIM:101900	0.105706
CID000077992	OMIM:109350	0.196736
CID000008378	OMIM:602491	0.239332
CID000004205	OMIM:181460	0.00229909
CID000006047	OMIM:126200	0.308831
CID000004927	OMIM:608557	0.481275
CID000000564	OMIM:304800	0.162249
CID000008226	OMIM:179800	0.175739
CID000005095	OMIM:300376	0.249409
CID000037720	OMIM:159900	0.103627
CID000004020	OMIM:181000	0.249181
CID000003657	OMIM:275000	0.215326
CID000002118	OMIM:255700	0.258065
CID000027661	OMIM:254450	0.159203
CID000003308	OMIM:176000	0.338354
CID000054477	OMIM:601665	0.540071
CID000040400	OMIM:601665	0.423753
CID000003702	OMIM:142340	0.233225
CID000005311	OMIM:309548	0.107252
CID000216239	OMIM:179800	0.232997
CID000003151	OMIM:600634	0.226082
CID000123606	OMIM:115000	0.582971
CID000006005	OMIM:117100	0.349882
CID000005770	OMIM:109800	0.368302
CID011963622	OMIM:219050	0.0655796
CID000003779	OMIM:148000	0.426849
CID000012460	OMIM:144250	0.241215
CID000004205	OMIM:144650	0.312919
CID000060654	OMIM:601626	0.256784
CID000443884	OMIM:236000	0.269871
CID000004631	OMIM:219700	0.24211
CID000006446	OMIM:147480	0.296084
CID000004497	OMIM:129500	0.0991619
CID000000681	OMIM:143100	0.324414
CID000060490	OMIM:230800	0.19759
CID000004091	OMIM:144250	0.174622
CID005362124	OMIM:607323	0.252518
CID000005095	OMIM:145500	0.127961
CID000003394	OMIM:256300	0.23466
CID000004212	OMIM:600263	0.358749
CID000025419	OMIM:256450	0.0516684
CID000002812	OMIM:608557	0.25636
CID002733526	OMIM:125800	0.320082
CID000040839	OMIM:159900	0.226113
CID000005070	OMIM:607572	0.163558
CID000005355	OMIM:605364	0.227045
CID000176870	OMIM:603935	0.294085
CID000010836	OMIM:215400	0.253352
CID000003715	OMIM:608636	0.506012
CID000004946	OMIM:236200	0.244943
CID000068723	OMIM:605606	0.338396
CID003000715	OMIM:608636	0.302498
CID000004848	OMIM:109800	0.321111
CID000005472	OMIM:235400	0.258777
CID000060835	OMIM:276600	0.235246
CID000002789	OMIM:607631	0.718818
CID000060750	OMIM:254500	0.428987
CID000003463	OMIM:608579	0.254906
CID000002315	OMIM:255800	0.231229
CID000005556	OMIM:608742	0.0597763
CID000006741	OMIM:607572	0.528048
CID000004631	OMIM:165720	0.229195
CID000123606	OMIM:183086	0.189679
CID000005505	OMIM:106300	0.229508
CID000003333	OMIM:103780	0.422258
CID005362124	OMIM:606053	0.251266
CID000003168	OMIM:275000	0.206058
CID000003305	OMIM:145500	0.0886906
CID000005983	OMIM:604499	0.256691
CID000003168	OMIM:608901	0.255653
CID000004205	OMIM:300352	0.232329
CID000051081	OMIM:148000	0.220854
CID000035370	OMIM:115000	0.281695
CID000005717	OMIM:300155	0.168377
CID005359476	OMIM:153550	0.188391
CID000071158	OMIM:145500	0.107993
CID000004064	OMIM:227650	0.15588
CID000145068	OMIM:166710	0.105156
CID000002783	OMIM:600634	0.182458
CID000005210	OMIM:252930	0.19612
CID000005757	OMIM:148000	0.242039
CID000003494	OMIM:608742	0.183818
CID000005995	OMIM:159900	0.166176
CID000005870	OMIM:606661	0.166071
CID000004837	OMIM:177900	0.101784
CID005362129	OMIM:601859	0.256139
CID006916249	OMIM:607248	0.213782
CID000002369	OMIM:608437	0.345426
CID000071398	OMIM:606661	0.092054
CID000071398	OMIM:606660	0.0837766
CID000005355	OMIM:600850	0.724213
CID000005556	OMIM:600511	0.566545
CID000004829	OMIM:602491	0.503761
CID000003784	OMIM:240800	0.162084
CID000005826	OMIM:167870	0.701472
CID000003059	OMIM:266500	0.131794
CID000055245	OMIM:608446	0.424385
CID044176380	OMIM:605074	0.279717
CID000216326	OMIM:604091	0.260686
CID000208908	OMIM:211600	0.152892
CID000005734	OMIM:142340	0.205151
CID000005754	OMIM:230800	0.207988
CID000060490	OMIM:607501	0.189601
CID000037632	OMIM:254450	0.164221
CID000006230	OMIM:607271	0.174883
CID000004058	OMIM:230800	0.249395
CID005284371	OMIM:600274	0.231811
CID000001676	OMIM:175100	0.194419
CID000005572	OMIM:275000	0.283287
CID000115355	OMIM:605218	0.240823
CID000003899	OMIM:145750	0.180829
CID000009034	OMIM:605074	0.200462
CID000002249	OMIM:607248	0.377571
CID000003278	OMIM:164500	0.138481
CID000004991	OMIM:600511	0.190496
CID000002756	OMIM:215300	0.161015
CID011597698	OMIM:211980	0.297371
CID000241903	OMIM:607507	0.348127
CID000077991	OMIM:109720	0.252561
CID000003108	OMIM:276600	0.225377
CID000002678	OMIM:161950	0.264215
CID000241903	OMIM:607501	0.622971
CID000003749	OMIM:278700	0.168808
CID000004763	OMIM:608710	0.261842
CID000024083	OMIM:192200	0.127075
CID000003366	OMIM:604091	0.170258
CID000241903	OMIM:607508	0.613649
CID000047319	OMIM:144700	0.292738
CID000003675	OMIM:115430	0.237254
CID000002477	OMIM:608579	0.224452
CID000028864	OMIM:135290	0.112431
CID000010917	OMIM:308240	0.203567
CID000004020	OMIM:607832	0.249442
CID005362124	OMIM:219700	0.304181
CID005484727	OMIM:608579	0.223837
CID000003958	OMIM:118700	0.387117
CID000060843	OMIM:606963	0.306945
CID000004020	OMIM:607834	0.298753
CID000050294	OMIM:608579	0.30131
CID000008223	OMIM:600274	0.377881
CID000023897	OMIM:608049	0.622216
CID000056959	OMIM:190685	0.21436
CID000002585	OMIM:109200	0.290779
CID000053232	OMIM:607857	0.245556
CID000004499	OMIM:309548	0.0470553
CID000005641	OMIM:227650	0.1344
CID000004086	OMIM:600274	0.220683
CID000002249	OMIM:309548	0.0707314
CID000053232	OMIM:607850	0.326632
CID000124087	OMIM:608831	0.243375
CID000002088	OMIM:181000	0.14551
CID000005978	OMIM:276700	0.240026
CID000005253	OMIM:155255	0.254952
CID000005587	OMIM:606764	0.226953
CID000005504	OMIM:603903	0.286898
CID000009294	OMIM:300155	0.429757
CID000003343	OMIM:144650	0.223725
CID000003672	OMIM:601454	0.40106
CID000006058	OMIM:109350	0.200517
CID000003494	OMIM:309350	0.243448
CID000002157	OMIM:109350	0.238183
CID000003957	OMIM:603388	0.189227
CID000005576	OMIM:605364	0.113732
CID000001978	OMIM:604499	0.263568
CID000439501	OMIM:209850	0.20471
CID000002162	OMIM:188030	0.251119
CID000005359	OMIM:275000	0.17534
CID000003825	OMIM:608816	0.0936489
CID000107807	OMIM:608367	0.137288
CID000004189	OMIM:309350	0.155148
CID000068740	OMIM:192500	0.0802989
CID000005556	OMIM:178600	0.280175
CID000004044	OMIM:177735	0.319222
CID000002153	OMIM:605027	0.312886
CID000002160	OMIM:145260	0.211103
CID000027661	OMIM:608831	0.205827
CID000003658	OMIM:605462	0.152155
CID000004873	OMIM:276600	0
CID004369359	OMIM:106100	0.205243
CID000004095	OMIM:608805	0.206439
CID000003278	OMIM:243300	0.0844094
CID000003446	OMIM:300376	0.217889
CID005360515	OMIM:215300	0.161271
CID000004440	OMIM:600850	0.5683
CID000003964	OMIM:605407	0.417115
CID000441184	OMIM:607508	0.248144
CID000003494	OMIM:236200	0.218441
CID000060838	OMIM:190685	0.317645
CID000040839	OMIM:126200	0.321194
CID000005936	OMIM:240800	0.136346
CID000003016	OMIM:602594	0.322418
CID000005735	OMIM:187300	0.157717
CID000060838	OMIM:607202	0.258507
CID000005560	OMIM:607834	0.245172
CID000003519	OMIM:604329	0.149943
CID000060838	OMIM:607208	0.280141
CID000004004	OMIM:166600	0.169248
CID011597698	OMIM:230900	0.1098
CID000051634	OMIM:126800	0.166625
CID000033741	OMIM:236200	0.162361
CID000008249	OMIM:274150	0.300003
CID000003518	OMIM:604316	0.0922919
CID000005734	OMIM:608742	0.120296
CID000005401	OMIM:540000	0.104747
CID000008249	OMIM:131200	0.265533
CID000208908	OMIM:251900	0.249972
CID000657298	OMIM:607834	0.157537
CID005280343	OMIM:101900	0.0831158
CID000005574	OMIM:144700	0.201043
CID000000942	OMIM:605480	0.322817
CID000005734	OMIM:182940	0.286038
CID003086654	OMIM:239100	0.152915
CID000006726	OMIM:603956	0.200434
CID000002247	OMIM:215400	0.195751
CID000009782	OMIM:227810	0.371154
CID000003518	OMIM:606788	0.068407
CID000123631	OMIM:109720	0.311816
CID000003715	OMIM:166600	0.273905
CID005281106	OMIM:255700	0.247879
CID000002170	OMIM:600263	0.192593
CID000008226	OMIM:188050	0.235112
CID000003117	OMIM:600850	0.210287
CID000004914	OMIM:601454	0.234843
CID000004740	OMIM:601104	0.105278
CID000008378	OMIM:211980	0.319699
CID000005073	OMIM:222100	0.396002
CID000005245	OMIM:608207	0.139916
CID000004760	OMIM:608636	0.221902
CID000005070	OMIM:601367	0.223758
CID000004583	OMIM:140600	0.215816
CID003033637	OMIM:608355	0.0902825
CID000002474	OMIM:153550	0.14012
CID000004932	OMIM:252940	0.267461
CID000005002	OMIM:607411	0.207157
CID000002145	OMIM:607631	0.27834
CID000037393	OMIM:601104	0.251748
CID000006230	OMIM:114550	0.48774
CID000115100	OMIM:155720	0.435929
CID000001125	OMIM:600224	0.220879
CID000065856	OMIM:600223	0.0990455
CID000065856	OMIM:600224	0.0880222
CID000001125	OMIM:600223	0.213404
CID000050599	OMIM:600263	0.223212
CID000034040	OMIM:125700	0.182837
CID000003675	OMIM:126800	0.278688
CID000003821	OMIM:166600	0.212073
CID000002995	OMIM:171300	0.48561
CID005280360	OMIM:127750	0.265125
CID000004828	OMIM:236000	0.309845
CID005280962	OMIM:608207	0.211751
CID000071398	OMIM:183086	0.146765
CID000004679	OMIM:264350	0.220606
CID000002351	OMIM:239100	0.288918
CID000941651	OMIM:252940	0.268786
CID005284371	OMIM:256700	0.278527
CID000031401	OMIM:602594	0.0965934
CID000060750	OMIM:608437	0.19754
CID000003290	OMIM:277900	0.229613
CID000004848	OMIM:605027	0.24863
CID000145068	OMIM:184700	0.13085
CID000024083	OMIM:300352	0.0850689
CID005288826	OMIM:310200	0.254755
CID000002727	OMIM:263300	0.164811
CID000493570	OMIM:190685	0.244449
CID000003637	OMIM:143100	0.254907
CID000003348	OMIM:182940	0.258378
CID000005035	OMIM:109200	0.340018
CID000026934	OMIM:114550	0.391587
CID000004913	OMIM:605364	0.270093
CID000969472	OMIM:227810	0.296959
CID000003372	OMIM:607508	0.545124
CID000002375	OMIM:606660	0.416156
CID000002375	OMIM:606661	0.424433
CID000000564	OMIM:254770	0.208092
CID000002913	OMIM:608446	0.43803
CID000005452	OMIM:248250	0.207043
CID000004032	OMIM:248250	0.134633
CID000000681	OMIM:145260	0.508431
CID000004086	OMIM:191390	0.304489
CID000036462	OMIM:246300	0.25574
CID000004616	OMIM:252900	0.24812
CID000124087	OMIM:148000	0.269196
CID000004212	OMIM:230900	0.187273
CID005284570	OMIM:607411	0.239505
CID000002370	OMIM:607785	0.163905
CID000002818	OMIM:600850	0.733194
CID000003478	OMIM:231000	0.110446
CID000003658	OMIM:600850	0.515678
CID011597698	OMIM:227810	0.22569
CID000071329	OMIM:109720	0.215006
CID000005391	OMIM:125853	0.35386
CID000002726	OMIM:606788	0.217336
CID000002157	OMIM:607411	0.251508
CID000003108	OMIM:600807	0.322676
CID000002284	OMIM:124200	0.155094
CID000004674	OMIM:191390	0.197834
CID000002519	OMIM:145290	0.293067
CID000005095	OMIM:601744	0.282094
CID000054687	OMIM:160900	0.242291
CID000002094	OMIM:239100	0.0998292
CID000005035	OMIM:603175	0.258578
CID000008226	OMIM:607373	0.496152
CID000043815	OMIM:602668	0.307757
CID000004205	OMIM:188050	0.319204
CID000005574	OMIM:608049	0.394499
CID000031101	OMIM:268000	0.286618
CID000003291	OMIM:108725	0.217153
CID000441278	OMIM:190685	0.22516
CID000002249	OMIM:605480	0.397118
CID000060198	OMIM:602723	0.336067
CID000000938	OMIM:272120	0.27981
CID000005906	OMIM:607685	0.199755
CID000241903	OMIM:254450	0.346916
CID000003657	OMIM:274150	0.246915
CID000005906	OMIM:192500	0.221168
CID000004020	OMIM:255300	0.20125
CID000003305	OMIM:166710	0.219278
CID005284596	OMIM:184700	0.383828
CID000003958	OMIM:600511	0.683553
CID000004828	OMIM:175100	0.290883
CID005312154	OMIM:606788	0.0927802
CID005359268	OMIM:603233	0.0711242
CID000040973	OMIM:607271	0.176095
CID005284603	OMIM:600263	0.282813
CID000007028	OMIM:308240	0.245588
CID000003696	OMIM:192500	0.533672
CID000005920	OMIM:608557	0.302496
CID000441289	OMIM:607208	0.219358
CID000006883	OMIM:181460	0.10956
CID000003291	OMIM:255800	0.171596
CID000003698	OMIM:608446	0.591585
CID000004993	OMIM:256450	0.231069
CID000004054	OMIM:126200	0.215373
CID000060795	OMIM:300155	0.318681
CID000002803	OMIM:124200	0.191477
CID000002749	OMIM:161950	0.230356
CID000004055	OMIM:604827	0.0783054
CID000002141	OMIM:608516	0.186697
CID000039042	OMIM:176270	0.296361
CID000039186	OMIM:188470	0.241501
CID000004192	OMIM:140600	0.24527
CID000002749	OMIM:181460	0.0476824
CID000003356	OMIM:135290	0.215884
CID000003958	OMIM:606369	0.178149
CID006003770	OMIM:194070	0.247018
CID000002818	OMIM:601104	0.456086
CID000005391	OMIM:166600	0.169804
CID000004919	OMIM:603935	0.186883
CID000004919	OMIM:603932	0.212831
CID005280962	OMIM:607941	0.187812
CID000033741	OMIM:604091	0.241345
CID000441278	OMIM:125370	0.195798
CID000013109	OMIM:254500	0.456124
CID000002088	OMIM:109100	0.108305
CID003033637	OMIM:129500	0.198037
CID000002145	OMIM:608115	0.223035
CID000025419	OMIM:606764	0.049493
CID000123619	OMIM:187300	0.225708
CID000002554	OMIM:603278	0.318307
CID000005472	OMIM:607373	0.430378
CID000003518	OMIM:309548	0.0721434
CID000002375	OMIM:231000	0.136129
CID005462328	OMIM:607834	0.562826
CID000006058	OMIM:300376	0.116087
CID000008612	OMIM:189800	0.284791
CID000003698	OMIM:607785	0.115599
CID000060846	OMIM:605074	0.258766
CID000013109	OMIM:252900	0.187077
CID000004926	OMIM:113970	0.157663
CID000027661	OMIM:608367	0.0965746
CID000004474	OMIM:168000	0.425571
CID000054892	OMIM:239100	0.211706
CID000009034	OMIM:274150	0.142859
CID000034756	OMIM:145500	0.183324
CID000002995	OMIM:175100	0.270536
CID000006741	OMIM:608516	0.418056
CID000005735	OMIM:608115	0.188171
CID000037632	OMIM:114500	0.249279
CID000004893	OMIM:144650	0.214124
CID000002818	OMIM:600274	0.525266
CID000026987	OMIM:101900	0.11706
CID000003354	OMIM:600131	0.370281
CID000004497	OMIM:602491	0.266191
CID000002541	OMIM:176000	0.265639
CID000003637	OMIM:600850	0.292891
CID000002520	OMIM:194070	0.340641
CID000002796	OMIM:602594	0.296627
CID000005311	OMIM:153550	0.187462
CID000005906	OMIM:124200	0.0956743
CID000006041	OMIM:114550	0.35341
CID000005593	OMIM:102200	0.473304
CID000002094	OMIM:252920	0.163457
CID000041693	OMIM:300352	0.1553
CID000051634	OMIM:270150	0.18608
CID000003696	OMIM:231000	0.158124
CID000003763	OMIM:188030	0.0813614
CID000002802	OMIM:176807	0.305036
CID000060846	OMIM:603278	0.359899
CID000003345	OMIM:160900	0.319064
CID000126941	OMIM:154700	0.285531
CID005284627	OMIM:300376	0.194596
CID000002162	OMIM:608049	0.502452
CID000004919	OMIM:601764	0.200324
CID000005152	OMIM:143465	0.458154
CID000002678	OMIM:600807	0.331699
CID005462328	OMIM:300155	0.204619
CID000002541	OMIM:601104	0.249018
CID000060654	OMIM:188470	0.270778
CID005284603	OMIM:600880	0.356723
CID000000942	OMIM:607248	0.324329
CID000028486	OMIM:600511	0.293562
CID000003955	OMIM:144010	0.288741
CID000034756	OMIM:603932	0.136334
CID000034756	OMIM:603935	0.243146
CID000050294	OMIM:276600	0.215501
CID000003899	OMIM:164400	0.127432
CID000060953	OMIM:603388	0.219507
CID000051634	OMIM:278700	0.183134
CID000002554	OMIM:606856	0.29038
CID000004583	OMIM:248250	0.29074
CID000002119	OMIM:126200	0.217912
CID000025419	OMIM:248250	0.0651682
CID000004158	OMIM:268000	0.290396
CID000689043	OMIM:153550	0.16068
CID000004058	OMIM:600263	0.233547
CID000004171	OMIM:145750	0.391508
CID005359268	OMIM:608516	0.074913
CID000004499	OMIM:137215	0.3988
CID000005572	OMIM:601626	0.217711
CID000016231	OMIM:137800	0.194589
CID000009444	OMIM:605841	0.12949
CID000208908	OMIM:126200	0.266474
CID000003784	OMIM:227810	0.254423
CID000005572	OMIM:608901	0.241733
CID000002266	OMIM:601859	0.165548
CID000002554	OMIM:600775	0.381851
CID000004688	OMIM:177735	0.1074
CID000003308	OMIM:201475	0.302928
CID000034312	OMIM:165720	0.333482
CID000003467	OMIM:145290	0.202853
CID005280962	OMIM:236100	0.209402
CID000006230	OMIM:104300	0.353465
CID000004497	OMIM:608367	0.270399
CID000077993	OMIM:164230	0.643476
CID000124087	OMIM:606799	0.25678
CID000034312	OMIM:120200	0.343589
CID000003339	OMIM:208900	0.468068
CID000054892	OMIM:603388	0.188854
CID000003957	OMIM:254500	0.278053
CID000055283	OMIM:219050	0.13027
CID006443959	OMIM:300376	0.238272
CID000020279	OMIM:605606	0.250491
CID005484727	OMIM:231000	0.133482
CID000005790	OMIM:153880	0.28129
CID000016362	OMIM:125700	0.318652
CID000000586	OMIM:144010	0.168459
CID000002162	OMIM:180200	0.289571
CID000016231	OMIM:603176	0.287845
CID000441341	OMIM:603935	0.153586
CID000004192	OMIM:148000	0.313062
CID000152951	OMIM:187300	0.196874
CID000441341	OMIM:603932	0.16882
CID000005920	OMIM:114500	0.346969
CID000041781	OMIM:603233	0.207491
CID000031401	OMIM:605027	0.261523
CID000002375	OMIM:109650	0.289619
CID004369359	OMIM:125370	0.213918
CID000043008	OMIM:604091	0.176373
CID000002519	OMIM:278700	0.194166
CID000241903	OMIM:270150	0.232886
CID000003446	OMIM:603013	0.226924
CID000002187	OMIM:600131	0.221486
CID000004046	OMIM:256450	0.244819
CID000004913	OMIM:178600	0.322897
CID000005426	OMIM:600807	0.642153
CID000004064	OMIM:607516	0.156346
CID000002519	OMIM:270150	0.257095
CID000005775	OMIM:164500	0.165756
CID000005391	OMIM:606369	0.143484
CID000000702	OMIM:105400	0.155212
CID003032285	OMIM:607271	0.0929488
CID000060164	OMIM:276600	0.198811
CID002733526	OMIM:607785	0.156515
CID005310966	OMIM:604316	0.219399
CID000003305	OMIM:115000	0.110163
CID000004004	OMIM:145290	0.159012
CID000004091	OMIM:135290	0.0551384
CID000003117	OMIM:176000	0.16291
CID000002094	OMIM:605407	0.0861515
CID000006005	OMIM:243300	0.123087
CID000031477	OMIM:300352	0.0995024
CID000001986	OMIM:606369	0.192124
CID000439260	OMIM:148000	0.320058
CID000000681	OMIM:606764	0.407982
CID005282181	OMIM:604316	0.364965
CID000003519	OMIM:145260	0.21159
CID000002727	OMIM:259500	0.197021
CID000003290	OMIM:605218	0.293878
CID000034756	OMIM:181460	0.0318841
CID000005152	OMIM:605480	0.276997
CID000008223	OMIM:114000	0.156158
CID000004616	OMIM:255700	0.263247
CID000004926	OMIM:126800	0.227322
CID000152951	OMIM:210250	0.273957
CID000004763	OMIM:181510	0.595596
CID000005833	OMIM:309350	0.246083
CID000441074	OMIM:192200	0.10243
CID000039186	OMIM:155720	0.16315
CID000010531	OMIM:270150	0.252959
CID000004004	OMIM:260350	0.242219
CID000036523	OMIM:309548	0.0840393
CID000941651	OMIM:108725	0.369137
CID000005732	OMIM:109100	0.259286
CID000000305	OMIM:182280	0.195938
CID000003478	OMIM:154020	0.218709
CID000000564	OMIM:603932	0.186165
CID000216326	OMIM:604356	0.31705
CID000000564	OMIM:603935	0.271069
CID000060654	OMIM:246300	0.270269
CID000444007	OMIM:230900	0.116532
CID000003899	OMIM:187300	0.199991
CID000005311	OMIM:608901	0.227507
CID000004075	OMIM:187950	0.63144
CID000002554	OMIM:607107	0.262625
CID000009782	OMIM:604906	0.16244
CID000004926	OMIM:134600	0.222987
CID000004054	OMIM:148000	0.137346
CID000004189	OMIM:208900	0.121478
CID000036811	OMIM:604827	0.0872456
CID000005826	OMIM:115000	0.677241
CID000043815	OMIM:607271	0.244284
CID000004748	OMIM:608049	0.612712
CID000023897	OMIM:272120	0.348124
CID000004631	OMIM:240800	0.151245
CID000003380	OMIM:143100	0.229715
CID000047319	OMIM:254450	0.148784
CID000004075	OMIM:144010	0.348441
CID000148124	OMIM:603388	0.272215
CID000005755	OMIM:275000	0.540517
CID000493570	OMIM:243700	0.197798
CID000005206	OMIM:605606	0.0643744
CID000004212	OMIM:608516	0.2449
CID000439213	OMIM:178600	0.372967
CID000003955	OMIM:259500	0.387952
CID000003759	OMIM:152700	0.282596
CID000439501	OMIM:189800	0.234693
CID000004991	OMIM:603935	0.175716
CID000005775	OMIM:607271	0.241551
CID000028417	OMIM:236100	0.192315
CID000004927	OMIM:164400	0.237196
CID000006230	OMIM:166600	0.113542
CID000003393	OMIM:606053	0.364094
CID000115237	OMIM:209850	0.744254
CID000004991	OMIM:606661	0.023229
CID000004054	OMIM:606053	0.360058
CID000002783	OMIM:188030	0.30145
CID000003305	OMIM:259500	0.332595
CID002733526	OMIM:103780	0.63099
CID000004991	OMIM:603932	0.120209
CID000031703	OMIM:256450	0.194423
CID000060654	OMIM:608115	0.212173
CID000002783	OMIM:246300	0.408861
CID000005355	OMIM:192200	0.10189
CID000004781	OMIM:119800	0.374835
CID000060654	OMIM:252930	0.251677
CID000060846	OMIM:249100	0.268594
CID000060838	OMIM:109350	0.320744
CID000010531	OMIM:180300	0.302394
CID000518740	OMIM:601859	0.221163
CID000004086	OMIM:608516	0.310732
CID046937002	OMIM:600880	0.273518
CID000005248	OMIM:608207	0.121523
CID000003696	OMIM:124200	0.170129
CID000005656	OMIM:604329	0.228288
CID000003902	OMIM:266600	0.27334
CID000003559	OMIM:603388	0.241536
CID000002995	OMIM:606053	0.593837
CID000003446	OMIM:181500	0.259727
CID005288826	OMIM:114480	0.384333
CID000441341	OMIM:211980	0.240238
CID000005790	OMIM:607572	0.0995176
CID000030323	OMIM:145750	0.280406
CID000060753	OMIM:259500	0.268338
CID000051263	OMIM:109100	0.213994
CID005312154	OMIM:603013	0.230033
CID000051081	OMIM:128230	0.187592
CID000006041	OMIM:607857	0.195751
CID000006041	OMIM:607850	0.302237
CID000004054	OMIM:607373	0.559629
CID000002153	OMIM:252940	0.230839
CID000004212	OMIM:606963	0.219979
CID000003827	OMIM:607631	0.23843
CID000115355	OMIM:604499	0.24547
CID000000305	OMIM:607107	0.449289
CID005359268	OMIM:164500	0.148509
CID000005342	OMIM:219050	0.127979
CID000115100	OMIM:608901	0.209594
CID000002145	OMIM:182940	0.346856
CID000004893	OMIM:254450	0.183344
CID000005248	OMIM:178600	0.203857
CID005310966	OMIM:600116	0.323469
CID000002170	OMIM:187300	0.202583
CID000005578	OMIM:106100	0.175051
CID000004064	OMIM:208900	0.111227
CID000005717	OMIM:608318	0.263764
CID000216457	OMIM:607834	0.467614
CID000004168	OMIM:606661	0.235326
CID000004168	OMIM:608207	0.200633
CID005284603	OMIM:608437	0.243578
CID000003226	OMIM:164230	0.157727
CID005311066	OMIM:600274	0.153377
CID000060843	OMIM:182280	0.404632
CID000004201	OMIM:608318	0.364583
CID000004201	OMIM:608316	0.228415
CID000002818	OMIM:608516	0.555657
CID000000137	OMIM:129500	0.159641
CID000003676	OMIM:540000	0.229173
CID000004171	OMIM:102200	0.534047
CID000002187	OMIM:179800	0.237847
CID000059768	OMIM:109100	0.239943
CID000004078	OMIM:604316	0.181299
CID000003343	OMIM:190685	0.225142
CID005284371	OMIM:182280	0.216771
CID000002474	OMIM:230800	0.135988
CID000005078	OMIM:177735	0.20474
CID000003156	OMIM:600224	0.138853
CID000002206	OMIM:140600	0.446662
CID000216326	OMIM:166710	0.250291
CID000002554	OMIM:183086	0.202488
CID000003446	OMIM:165720	0.231091
CID000004236	OMIM:600131	0.276986
CID000003156	OMIM:600223	0.13667
CID000445647	OMIM:118700	0.255108
CID000005775	OMIM:607499	0.207903
CID000005775	OMIM:607498	0.358913
CID000518740	OMIM:254500	0.537648
CID000003883	OMIM:601665	0.309953
CID000004993	OMIM:601665	0.260749
CID000036523	OMIM:608636	0.301019
CID000001983	OMIM:308240	0.339059
CID000004116	OMIM:101900	0.0575013
CID000441289	OMIM:180300	0.235054
CID005281040	OMIM:114000	0.171044
CID000031477	OMIM:276710	0.124928
CID000009034	OMIM:236100	0.183023
CID000002719	OMIM:608115	0.23485
CID000071329	OMIM:192500	0.534986
CID000003763	OMIM:608812	0.106457
CID000002157	OMIM:137580	0.399532
CID000004631	OMIM:608355	0.184262
CID000004189	OMIM:164500	0.0676363
CID000060835	OMIM:183090	0.145911
CID000002441	OMIM:254500	0.21559
CID000005403	OMIM:109100	0.28703
CID005310966	OMIM:254450	0.187032
CID000123606	OMIM:601626	0.25371
CID000002381	OMIM:600775	0.26473
CID000050599	OMIM:187950	0.257468
CID000005641	OMIM:607107	0.53086
CID000441207	OMIM:601665	0.255877
CID000003652	OMIM:194070	0.272694
CID046937002	OMIM:600223	0.208072
CID046937002	OMIM:600224	0.213286
CID000005002	OMIM:260350	0.387479
CID000003033	OMIM:101900	0.126343
CID005280343	OMIM:309350	0.507771
CID000030323	OMIM:192500	0.274403
CID000004004	OMIM:101900	0.114999
CID000003157	OMIM:607208	0.334165
CID017753757	OMIM:249100	0.228374
CID000005906	OMIM:106100	0.196524
CID000005426	OMIM:127750	0.268386
CID000005910	OMIM:254450	0.218161
CID000004747	OMIM:171300	0.328406
CID000003157	OMIM:607202	0.20442
CID000007028	OMIM:145290	0.339307
CID001349907	OMIM:137800	0.254773
CID000004178	OMIM:275000	0.331277
CID000005906	OMIM:123100	0.150426
CID000003702	OMIM:603013	0.222674
CID000000702	OMIM:235400	0.151441
CID000034698	OMIM:108725	0.222218
CID003032285	OMIM:118700	0.15174
CID000004993	OMIM:606369	0.0985146
CID000003016	OMIM:604715	0.236876
CID000004914	OMIM:604316	0.234843
CID000003305	OMIM:605841	0.0532075
CID000003902	OMIM:607516	0.242038
CID000057469	OMIM:603932	0.174777
CID011597698	OMIM:603388	0.218125
CID000000137	OMIM:603956	0.293708
CID000068617	OMIM:605606	0.215919
CID000057469	OMIM:603935	0.306733
CID000082146	OMIM:211980	0.601668
CID000445354	OMIM:607834	0.216939
CID000004004	OMIM:605027	0.168988
CID000445354	OMIM:607832	0.391837
CID005362129	OMIM:164500	0.247172
CID000031401	OMIM:605841	0.119858
CID000037720	OMIM:187500	0.111496
CID000005359	OMIM:230900	0.0797493
CID000041693	OMIM:183090	0.146728
CID000051634	OMIM:243300	0.195531
CID005362119	OMIM:153880	0.210531
CID000004011	OMIM:600511	0.622749
CID000443884	OMIM:606788	0.0955763
CID000005770	OMIM:601104	0.330279
CID000024083	OMIM:600850	0.303975
CID000002764	OMIM:252900	0.276169
CID005362119	OMIM:176807	0.276081
CID000043008	OMIM:181460	0.00328441
CID000034756	OMIM:255300	0.138936
CID000439501	OMIM:603932	0.0817818
CID000034312	OMIM:600223	0.175524
CID000034312	OMIM:600224	0.192368
CID000439501	OMIM:603935	0.24239
CID000003883	OMIM:607834	0.234154
CID000005910	OMIM:109200	0.201721
CID000002764	OMIM:119800	0.189496
CID000004679	OMIM:152700	0.269942
CID000005770	OMIM:164500	0.20886
CID000004116	OMIM:608437	0.054185
CID000005391	OMIM:249100	0.227954
CID000444007	OMIM:604827	0.102387
CID000040400	OMIM:263300	0.263285
CID000003219	OMIM:607498	0.402664
CID000518740	OMIM:300464	0.19042
CID000004911	OMIM:605074	0.219317
CID000216239	OMIM:607248	0.658861
CID000057363	OMIM:166710	0.302573
CID000003467	OMIM:608355	0.105934
CID000006883	OMIM:135290	0.0856933
CID000065999	OMIM:255300	0.178282
CID000004688	OMIM:144250	0.174083
CID000107807	OMIM:114480	0.268322
CID000042890	OMIM:191390	0.274925
CID000005210	OMIM:608742	0.158019
CID000004583	OMIM:266500	0.192989
CID000005816	OMIM:608207	0.542686
CID000004893	OMIM:607832	0.317701
CID000003676	OMIM:601367	0.312315
CID000004893	OMIM:607834	0.476626
CID000002474	OMIM:177735	0.234246
CID000033741	OMIM:605364	0.212501
CID004369359	OMIM:606369	0.122312
CID000047319	OMIM:300352	0.0489377
CID000006041	OMIM:177735	0.186096
CID000050294	OMIM:166600	0.218514
CID000005358	OMIM:603932	0.183091
CID000004189	OMIM:113970	0.170055
CID000004409	OMIM:137800	0.531793
CID003052776	OMIM:188470	0.387502
CID000004829	OMIM:255700	0.231035
CID000004909	OMIM:252900	0.276668
CID000003305	OMIM:264350	0.0434401
CID000002441	OMIM:115200	0.333477
CID000004004	OMIM:211600	0.182035
CID000008969	OMIM:603956	0.30709
CID000004192	OMIM:203800	0.119153
CID000003749	OMIM:601820	0.281681
CID000000942	OMIM:157300	0.329392
CID000002789	OMIM:171300	0.339365
CID000004044	OMIM:608437	0.756339
CID000071158	OMIM:605480	0.179023
CID000003226	OMIM:600850	0.289059
CID005280723	OMIM:251900	0.30398
CID000446541	OMIM:603176	0.188502
CID003033825	OMIM:164500	0.220322
CID000115355	OMIM:168000	0.204964
CID000039042	OMIM:109543	0.581127
CID000002474	OMIM:144250	0.339828
CID017753757	OMIM:135290	0.227068
CID000004917	OMIM:175100	0.216546
CID000060490	OMIM:608901	0.233858
CID046937002	OMIM:177900	0.352212
CID000004674	OMIM:109650	0.21207
CID000124886	OMIM:254450	0.182011
CID000039765	OMIM:606764	0.167664
CID000439260	OMIM:255800	0.267556
CID000004440	OMIM:235400	0.156152
CID000010836	OMIM:148000	0.32597
CID000000938	OMIM:182280	0.286473
CID000000936	OMIM:145750	0.280755
CID000003157	OMIM:167870	0.57273
CID000004848	OMIM:109350	0.186226
CID000001130	OMIM:304800	0.258719
CID006436173	OMIM:251900	0.310685
CID000056959	OMIM:125370	0.170733
CID000004116	OMIM:608579	0.0994117
CID000003397	OMIM:607941	0.0976959
CID000003394	OMIM:608446	0.43822
CID000000586	OMIM:603956	0.152613
CID000056959	OMIM:608742	0.13488
CID000216239	OMIM:222100	0.331234
CID000012460	OMIM:604356	0.201313
CID000047811	OMIM:608557	0.535797
CID000005546	OMIM:153880	0.204947
CID000445647	OMIM:164230	0.290666
CID000005401	OMIM:607857	0.232893
CID000002094	OMIM:608355	0.124459
CID000077991	OMIM:601744	0.286359
CID003052776	OMIM:608812	0.478874
CID000005572	OMIM:154020	0.250946
CID000005936	OMIM:607572	0.0662988
CID000012460	OMIM:135290	0.188805
CID000002092	OMIM:605480	0.231205
CID005281106	OMIM:601744	0.467885
CID003086654	OMIM:601665	0.488168
CID000005596	OMIM:124200	0.0705699
CID000082146	OMIM:270200	0.446833
CID000060198	OMIM:183086	0.182894
CID005282381	OMIM:276600	0.246894
CID000441281	OMIM:123100	0.199804
CID003005573	OMIM:126200	0.268738
CID000003676	OMIM:137800	0.585017
CID000003305	OMIM:608710	0.0639217
CID000005311	OMIM:210250	0.282591
CID000005035	OMIM:600775	0.212532
CID000036314	OMIM:606788	0.174338
CID000003168	OMIM:304800	0.283616
CID000002913	OMIM:602723	0.188514
CID000008969	OMIM:604329	0.224295
CID000124087	OMIM:236100	0.201805
CID000034633	OMIM:114480	0.220268
CID000005381	OMIM:123100	0.190745
CID000036811	OMIM:600807	0.61565
CID005702160	OMIM:109100	0.279721
CID000005572	OMIM:153550	0.092007
CID000000936	OMIM:300424	0.241233
CID000030751	OMIM:600116	0.163116
CID000038945	OMIM:603013	0.266015
CID000005936	OMIM:209850	0.204815
CID000033572	OMIM:153550	0.114502
CID000005073	OMIM:602491	0.349678
CID000005578	OMIM:300376	0.223979
CID000004054	OMIM:125800	0.158676
CID000518740	OMIM:607785	0.219611
CID003052776	OMIM:115200	0.365386
CID000002585	OMIM:603956	0.361739
CID000005391	OMIM:600263	0.320006
CID000026987	OMIM:275000	0.22914
CID000009294	OMIM:600511	0.569588
CID000003291	OMIM:120200	0.155643
CID000039765	OMIM:607499	0.0942626
CID000039765	OMIM:607498	0.18135
CID000005865	OMIM:603956	0.394602
CID000001125	OMIM:155255	0.389354
CID000005359	OMIM:606856	0.471567
CID003052776	OMIM:211980	0.539539
CID000941361	OMIM:125370	0.356373
CID000004055	OMIM:608367	0.184255
CID000002554	OMIM:144650	0.231948
CID000004499	OMIM:255700	0.189182
CID005359268	OMIM:252930	0.107706
CID000002179	OMIM:164400	0.110375
CID000003440	OMIM:264350	0.296528
CID000002995	OMIM:144700	0.320948
CID000004058	OMIM:601820	0.170429
CID000060795	OMIM:109543	0.263792
CID000005509	OMIM:276710	0.219993
CID000006726	OMIM:159900	0.341206
CID000003518	OMIM:203800	0.231272
CID000004771	OMIM:183086	0.356592
CID000002441	OMIM:605407	0.119553
CID000005073	OMIM:608232	0.307798
CID000003385	OMIM:209850	0.276408
CID000003385	OMIM:243300	0.159672
CID000004011	OMIM:605074	0.300431
CID000034312	OMIM:276600	0.386437
CID000004934	OMIM:603175	0.501945
CID000123606	OMIM:176807	0.303227
CID000229455	OMIM:606799	0.375783
CID004369359	OMIM:177735	0.189288
CID000002160	OMIM:187300	0.224563
CID000005210	OMIM:187950	0.219084
CID000006013	OMIM:143465	0.216855
CID000034633	OMIM:183090	0.0666735
CID000446541	OMIM:604356	0.13072
CID000006741	OMIM:151400	0.641543
CID000054687	OMIM:607498	0.293167
CID000031307	OMIM:601626	0.461694
CID000003348	OMIM:608446	0.523145
CID000003825	OMIM:601859	0.283944
CID000123619	OMIM:209850	0.455019
CID000004873	OMIM:179800	0.0441899
CID000077992	OMIM:264350	0.273723
CID000002153	OMIM:255800	0.15631
CID000003559	OMIM:607681	0.69782
CID000002719	OMIM:608935	0.59839
CID000007029	OMIM:219050	0.182385
CID000004631	OMIM:274150	0.205916
CID005329102	OMIM:249100	0.271836
CID000004768	OMIM:134600	0.268777
CID000060654	OMIM:194200	0.279858
CID005362119	OMIM:270150	0.215274
CID000031072	OMIM:606963	0.159042
CID000005906	OMIM:608831	0.260782
CID000005906	OMIM:215300	0.108386
CID000071329	OMIM:603206	0.325714
CID000077992	OMIM:142340	0.237673
CID000003151	OMIM:114550	0.312367
CID000033887	OMIM:604316	0.173088
CID000004740	OMIM:604715	0.127031
CID000107807	OMIM:600880	0.205764
CID000002678	OMIM:243300	0.139751
CID000004201	OMIM:268000	0.181052
CID000005381	OMIM:176000	0.265796
CID000047319	OMIM:140600	0.210531
CID005484727	OMIM:208900	0.169364
CID000077992	OMIM:607631	0.440488
CID000006018	OMIM:176100	0.295093
CID000000936	OMIM:607208	0.256794
CID000002719	OMIM:181000	0.572323
CID005281081	OMIM:183090	0.3996
CID000005757	OMIM:166600	0.207305
CID000004927	OMIM:255800	0.289509
CID000000936	OMIM:607202	0.310428
CID000000237	OMIM:608232	0.357434
CID000004594	OMIM:603278	0.24249
CID000003957	OMIM:252920	0.304224
CID000004926	OMIM:604329	0.0614185
CID000037720	OMIM:131200	0.158913
CID000004873	OMIM:608579	0.0254851
CID000005509	OMIM:255300	0.217993
CID000005070	OMIM:109650	0.213223
CID000448537	OMIM:606856	0.554765
CID000004493	OMIM:600263	0.243787
CID000969472	OMIM:256450	0.242191
CID000002554	OMIM:235400	0.213602
CID000689043	OMIM:240800	0.116109
CID005280793	OMIM:114500	0.501355
CID000005560	OMIM:278700	0.085412
CID000004926	OMIM:601665	0.554919
CID000005560	OMIM:607501	0.149112
CID000009433	OMIM:161950	0.32001
CID000002727	OMIM:607685	0.156069
CID000077992	OMIM:164400	0.133162
CID000003033	OMIM:194070	0.387525
CID000005560	OMIM:607507	0.163564
CID000003396	OMIM:607202	0.324259
CID000005452	OMIM:606660	0.381973
CID000005560	OMIM:607508	0.266383
CID000005734	OMIM:236200	0.201103
CID000002315	OMIM:605027	0.181299
CID000002405	OMIM:605480	0.418467
CID000003559	OMIM:608557	0.43464
CID000441074	OMIM:254450	0.201797
CID000077992	OMIM:263300	0.248505
CID006443959	OMIM:603233	0.18967
CID000004474	OMIM:166710	0.303315
CID000000938	OMIM:604827	0.127332
CID000034698	OMIM:604499	0.205133
CID000004595	OMIM:164230	0.613934
CID000008249	OMIM:203800	0.238703
CID000004539	OMIM:604827	0.0729139
CID000004493	OMIM:101900	0.136755
CID000003290	OMIM:155720	0.191514
CID000033572	OMIM:607941	0.166238
CID000005734	OMIM:276710	0.419691
CID000004926	OMIM:145260	0.144686
CID005312154	OMIM:275000	0.230912
CID005284371	OMIM:145260	0.196122
CID000005865	OMIM:608049	0.380816
CID000054892	OMIM:143100	0.250335
CID000003467	OMIM:606764	0.117657
CID000034756	OMIM:276710	0.247337
CID000002818	OMIM:137215	0.46366
CID005281104	OMIM:603956	0.35863
CID000006253	OMIM:236200	0.214754
CID000002092	OMIM:133239	0.261421
CID000005920	OMIM:115000	0.422908
CID000003763	OMIM:176100	0.17188
CID005282411	OMIM:607834	0.473626
CID000031307	OMIM:600775	0.164824
CID005282411	OMIM:607832	0.267669
CID005462328	OMIM:144250	0.329646
CID000003152	OMIM:159900	0.385929
CID000002187	OMIM:178600	0.277877
CID011963622	OMIM:608805	0.10088
CID005362129	OMIM:154020	0.269502
CID000002554	OMIM:263300	0.255074
CID044176380	OMIM:608437	0.564832
CID000005587	OMIM:304800	0.22944
CID000003345	OMIM:606369	0.159009
CID005484727	OMIM:603903	0.260675
CID000071398	OMIM:126200	0.297342
CID000004499	OMIM:127750	0.257115
CID000002474	OMIM:161550	0.0867126
CID000003291	OMIM:603932	0.147736
CID000003291	OMIM:603935	0.198051
CID000041693	OMIM:604499	0.402806
CID005284371	OMIM:600131	0.505006
CID005281081	OMIM:604356	0.171617
CID000003826	OMIM:251900	0.233008
CID000036523	OMIM:607941	0.0874306
CID000003385	OMIM:607373	0.268814
CID000005035	OMIM:608316	0.266942
CID000006005	OMIM:605407	0.49565
CID000000137	OMIM:215300	0.174238
CID000002474	OMIM:606660	0.00262753
CID000002474	OMIM:606661	0.044311
CID000077993	OMIM:605074	0.252426
CID000002083	OMIM:310200	0.347539
CID000004510	OMIM:256450	0.113543
CID000003899	OMIM:607271	0.216154
CID000005035	OMIM:608318	0.300452
CID000006005	OMIM:115000	0.55918
CID005311066	OMIM:114500	0.388154
CID000039765	OMIM:252900	0.159499
CID000005426	OMIM:118700	0.332708
CID000002267	OMIM:189800	0.278128
CID000005452	OMIM:188050	0.304573
CID000002266	OMIM:240800	0.0546905
CID000005452	OMIM:182940	0.349193
CID001349907	OMIM:259500	0.262041
CID000004064	OMIM:601665	0.315474
CID000003151	OMIM:608579	0.223409
CID000003559	OMIM:114480	0.393305
CID000036523	OMIM:310200	0.258104
CID000002381	OMIM:177200	0.121092
CID000003333	OMIM:608710	0.211286
CID000004634	OMIM:602594	0.270503
CID000000444	OMIM:601104	0.314354
CID000004189	OMIM:161550	0.183006
CID000002381	OMIM:164400	0.258984
CID000002375	OMIM:608901	0.232003
CID000004055	OMIM:210250	0.194418
CID000004631	OMIM:605027	0.174909
CID000009294	OMIM:176000	0.265068
CID000107807	OMIM:180300	0.212944
CID000006741	OMIM:605218	0.789644
CID000004848	OMIM:255300	0.184255
CID000003957	OMIM:605027	0.218613
CID000004091	OMIM:605218	0.125074
CID000005576	OMIM:252940	0.180592
CID000126941	OMIM:603206	0.413346
CID000941651	OMIM:211600	0.127586
CID000003826	OMIM:118700	0.289546
CID000005504	OMIM:607208	0.296527
CID000002092	OMIM:178600	0.535889
CID000060164	OMIM:607631	0.229511
CID000002726	OMIM:117100	0.381071
CID000003488	OMIM:606799	0.345671
CID000005504	OMIM:607202	0.15926
CID000002092	OMIM:601665	0.457453
CID000005910	OMIM:608232	0.263238
CID000004828	OMIM:133239	0.367529
CID000107807	OMIM:605407	0.164867
CID000030751	OMIM:176270	0.16694
CID000444007	OMIM:600807	0.271189
CID000003380	OMIM:603935	0.202977
CID001349907	OMIM:211600	0.10648
CID000002802	OMIM:600850	0.636536
CID000055283	OMIM:188030	0.189899
CID000054892	OMIM:104300	0.254033
CID000003117	OMIM:143100	0.238691
CID000002266	OMIM:608437	0.252763
CID000060490	OMIM:165720	0.309623
CID000000237	OMIM:104300	0.387667
CID000005504	OMIM:144250	0.209261
CID001349907	OMIM:219050	0.0770684
CID000002749	OMIM:180200	0.222936
CID000077993	OMIM:600511	0.4922
CID000003518	OMIM:227810	0.170921
CID000443884	OMIM:143465	0.473425
CID000006741	OMIM:113970	0.702277
CID000060490	OMIM:120200	0.256826
CID000004499	OMIM:607834	0.315705
CID000006253	OMIM:276600	0.226486
CID000042890	OMIM:102300	0.226983
CID000002088	OMIM:300155	0.0754442
CID000005587	OMIM:189800	0.255031
CID000068740	OMIM:254450	0.208148
CID000006253	OMIM:604091	0.188925
CID000008378	OMIM:145290	0.21842
CID000005314	OMIM:607572	0.0693011
CID003033825	OMIM:154020	0.153607
CID005284627	OMIM:187300	0.160845
CID000068723	OMIM:114550	0.522556
CID000493570	OMIM:106300	0.248032
CID000123606	OMIM:239100	0.251511
CID000004914	OMIM:254450	0.206548
CID000003168	OMIM:608207	0.228267
CID000003899	OMIM:607893	0.45661
CID000005566	OMIM:600263	0.230917
CID000123606	OMIM:168000	0.199077
CID000006253	OMIM:114000	0.163425
CID000039186	OMIM:137215	0.276386
CID000003821	OMIM:208900	0.223398
CID000005641	OMIM:144010	0.232096
CID000002145	OMIM:118700	0.276491
CID000004058	OMIM:607893	0.280366
CID000119182	OMIM:608049	0.449364
CID000009433	OMIM:603932	0.127283
CID000009433	OMIM:603935	0.19378
CID000037632	OMIM:236100	0.273354
CID000009444	OMIM:300464	0.151371
CID000451668	OMIM:109720	0.275902
CID000002141	OMIM:109200	0.179549
CID005281106	OMIM:134600	0.281992
CID000002662	OMIM:154020	0.230503
CID000148124	OMIM:108725	0.497341
CID011963622	OMIM:127750	0.0831079
CID000002583	OMIM:109200	0.209545
CID000034756	OMIM:605606	0.235532
CID000006058	OMIM:608805	0.0809899
CID000004046	OMIM:601104	0.182617
CID005462328	OMIM:256700	0.309268
CID000439213	OMIM:607202	0.322559
CID000439213	OMIM:607208	0.20184
CID000002474	OMIM:603903	0.276885
CID000004189	OMIM:171300	0.233478
CID000005743	OMIM:144010	0.327695
CID000005870	OMIM:604329	0.336054
CID000005656	OMIM:179800	0.303879
CID000004932	OMIM:600634	0.201169
CID000002474	OMIM:208900	0.176649
CID000005342	OMIM:168000	0.201121
CID006003770	OMIM:608812	0.62606
CID000208908	OMIM:255800	0.436983
CID000004873	OMIM:607498	0.0192715
CID000008969	OMIM:145260	0.303885
CID000008612	OMIM:603013	0.333802
CID000003696	OMIM:607323	0.291118
CID000036314	OMIM:109350	0.323563
CID000005566	OMIM:600880	0.280706
CID000009294	OMIM:605480	0.297066
CID000039186	OMIM:109720	0.281588
CID000000702	OMIM:603388	0.159731
CID000441184	OMIM:276700	0.179684
CID005280962	OMIM:607685	0.20157
CID000004032	OMIM:178600	0.223495
CID000004168	OMIM:126800	0.272396
CID005280962	OMIM:607681	0.21907
CID000000586	OMIM:165720	0.172179
CID000005995	OMIM:143100	0.221047
CID000002405	OMIM:607248	0.389836
CID000003957	OMIM:180300	0.334972
CID000004837	OMIM:606661	0.0186308
CID000004837	OMIM:606660	0
CID000060843	OMIM:260350	0.611317
CID000056959	OMIM:601104	0.176044
CID000444007	OMIM:190685	0.224799
CID003033637	OMIM:601764	0.122722
CID000004991	OMIM:540000	0.0729354
CID000004737	OMIM:608557	0.238949
CID000054841	OMIM:131200	0.320174
CID000005833	OMIM:176807	0.603093
CID000003702	OMIM:601744	0.224089
CID000441281	OMIM:606856	0.223206
CID000037632	OMIM:308240	0.225737
CID000060835	OMIM:115430	0.3106
CID000002678	OMIM:601665	0.399021
CID003005573	OMIM:114500	0.5439
CID000002818	OMIM:607202	0.301596
CID000057469	OMIM:600116	0.268225
CID003033825	OMIM:607850	0.222502
CID000123631	OMIM:601104	0.209067
CID000941361	OMIM:192200	0.0717875
CID003033825	OMIM:607857	0.250486
CID000002818	OMIM:607208	0.448956
CID003005573	OMIM:109100	0.424864
CID000000444	OMIM:607507	0.231745
CID000002678	OMIM:151400	0.251834
CID000000444	OMIM:607501	0.277068
CID000003446	OMIM:254770	0.358616
CID000065999	OMIM:125800	0.358883
CID000005381	OMIM:252920	0.27305
CID000000444	OMIM:607508	0.329141
CID000005920	OMIM:602594	0.226988
CID000002218	OMIM:601665	0.380762
CID000003488	OMIM:171300	0.311203
CID000002160	OMIM:602668	0.31411
CID000036811	OMIM:183090	0.293264
CID000003827	OMIM:181500	0.517317
CID000002160	OMIM:191390	0.345337
CID000005757	OMIM:239100	0.251428
CID005282381	OMIM:272120	0.211517
CID000002375	OMIM:252930	0.228801
CID000005248	OMIM:275000	0.149954
CID000005291	OMIM:211600	0.149692
CID000007029	OMIM:607501	0.226809
CID000004993	OMIM:143465	0.214749
CID000001978	OMIM:601665	0.484626
CID005284603	OMIM:606369	0.220992
CID000002244	OMIM:606053	0.502798
CID000036314	OMIM:603013	0.267065
CID000060700	OMIM:600775	0.159751
CID000003117	OMIM:606788	0.0751112
CID000005556	OMIM:607572	0.201006
CID005280723	OMIM:126800	0.175574
CID000004499	OMIM:608367	0.234079
CID000000444	OMIM:114480	0.312668
CID000068617	OMIM:157300	0.494669
CID000115355	OMIM:252900	0.30376
CID000028486	OMIM:145750	0.163322
CID000004595	OMIM:256300	0.255713
CID000448537	OMIM:300464	0.40727
CID000000444	OMIM:270200	0.277034
CID023667301	OMIM:604316	0.392986
CID000003105	OMIM:277900	0.293221
CID000002812	OMIM:600223	0.0756136
CID000004911	OMIM:276600	0.192964
CID000005253	OMIM:607572	0.157323
CID000006005	OMIM:254450	0.179072
CID000005816	OMIM:177900	0.319683
CID000002812	OMIM:600224	0.0748708
CID005280962	OMIM:161550	0.224005
CID005362129	OMIM:605364	0.206853
CID005281040	OMIM:608446	0.246722
CID000010917	OMIM:603935	0.186694
CID000009642	OMIM:177735	0.133203
CID006003770	OMIM:164400	0.167452
CID000037393	OMIM:608831	0.225505
CID000065999	OMIM:604715	0.141989
CID000010917	OMIM:603932	0.10514
CID000003955	OMIM:604356	0.255626
CID000124087	OMIM:231000	0.0674373
CID000005504	OMIM:606963	0.490046
CID000441207	OMIM:208900	0.192542
CID000000681	OMIM:108725	0.636886
CID000004189	OMIM:175100	0.14743
CID000689043	OMIM:309548	0.0434412
CID005486971	OMIM:164500	0.75454
CID000004058	OMIM:125370	0.308578
CID000002369	OMIM:604906	0.587769
CID000003964	OMIM:176100	0.273102
CID000004914	OMIM:607107	0.260238
CID000002519	OMIM:608318	0.409778
CID000003385	OMIM:125800	0.163732
CID000003348	OMIM:607834	0.356321
CID000003348	OMIM:607832	0.282249
CID000009034	OMIM:176100	0.14123
CID000060846	OMIM:194200	0.25172
CID000001978	OMIM:154020	0.146156
CID000003343	OMIM:608232	0.284508
CID000002187	OMIM:604091	0.262789
CID000005359	OMIM:166600	0.137115
CID000002477	OMIM:608437	0.187864
CID000001775	OMIM:222100	0.268432
CID000054766	OMIM:607832	0.299906
CID003005573	OMIM:125800	0.269007
CID000000137	OMIM:164400	0.284432
CID000000586	OMIM:142340	0.127315
CID000054766	OMIM:607834	0.369402
CID000004934	OMIM:219700	0.225618
CID000060164	OMIM:192500	0.200478
CID000003356	OMIM:182280	0.314399
CID000000586	OMIM:159900	0.198389
CID000005593	OMIM:230900	0.157256
CID005281104	OMIM:140600	0.238822
CID000005070	OMIM:607941	0.0548015
CID006443959	OMIM:131200	0.468559
CID000005358	OMIM:115430	0.255993
CID000443884	OMIM:276710	0.173417
CID000002802	OMIM:134600	0.284067
CID000003759	OMIM:230900	0.144831
CID000004493	OMIM:603956	0.401105
CID000004020	OMIM:255800	0.19713
CID000002265	OMIM:605027	0.243511
CID000000896	OMIM:606963	0.383416
CID000439693	OMIM:114480	0.287987
CID000001775	OMIM:300352	0.195723
CID000005770	OMIM:177900	0.28721
CID000003488	OMIM:114480	0.368344
CID000051081	OMIM:102200	0.213173
CID005280723	OMIM:222100	0.252732
CID000003333	OMIM:604356	0.227149
CID000068740	OMIM:275000	0.215865
CID000152951	OMIM:607941	0.122403
CID000002678	OMIM:300464	0.322166
CID000002727	OMIM:118700	0.245324
CID005282411	OMIM:140600	0.359404
CID000002094	OMIM:256450	0.12462
CID000008249	OMIM:605606	0.232964
CID000060490	OMIM:600880	0.28712
CID000005665	OMIM:604316	0.19805
CID000001978	OMIM:608710	0.200627
CID005288826	OMIM:607857	0.208511
CID000043008	OMIM:606788	0.0794827
CID000000942	OMIM:602491	0.373982
CID000003117	OMIM:154700	0.192305
CID005288826	OMIM:601454	0.208511
CID000002265	OMIM:129500	0.161495
CID000042890	OMIM:190685	0.228789
CID000002153	OMIM:608437	0.274863
CID003005573	OMIM:607785	0.129595
CID000006446	OMIM:109720	0.388989
CID000038945	OMIM:276600	0.310972
CID000005749	OMIM:144700	0.240138
CID000150311	OMIM:300352	0.111245
CID005359476	OMIM:227810	0.282231
CID000002153	OMIM:600223	0.273313
CID000493570	OMIM:603175	0.252517
CID000493570	OMIM:603176	0.254081
CID000039765	OMIM:211600	0.230329
CID000002375	OMIM:114550	0.551977
CID000005596	OMIM:188050	0.227333
CID000009433	OMIM:277900	0.201935
CID000005566	OMIM:606053	0.575508
CID000004634	OMIM:123100	0.167505
CID000002732	OMIM:603388	0.224796
CID000003339	OMIM:256450	0.17544
CID003000715	OMIM:607411	0.140532
CID000004674	OMIM:188030	0.137804
CID000441341	OMIM:540000	0.342085
CID000493570	OMIM:606799	0.325996
CID000030323	OMIM:606369	0.188642
CID000004116	OMIM:157300	0.145971
CID000003749	OMIM:164400	0.133461
CID000002187	OMIM:215300	0.188754
CID000005401	OMIM:608446	0.375953
CID000031477	OMIM:608742	0.28225
CID000003902	OMIM:176100	0.454676
CID000441289	OMIM:161550	0.105659
CID000004055	OMIM:606788	0.143857
CID000009782	OMIM:215300	0.192959
CID000003902	OMIM:300155	0.154627
CID000060490	OMIM:600223	0.123222
CID000060490	OMIM:600224	0.129086
CID000003356	OMIM:187500	0.26726
CID005282411	OMIM:251900	0.259177
CID000004054	OMIM:147480	0.178141
CID000005641	OMIM:605074	0.460111
CID000060838	OMIM:605364	0.239026
CID000005593	OMIM:601144	0.199225
CID000445647	OMIM:215300	0.226132
CID000441289	OMIM:606053	0.44644
CID000003763	OMIM:147480	0.0871202
CID000004116	OMIM:300155	0.206154
CID000002541	OMIM:145500	0.173663
CID005486971	OMIM:600274	0.253942
CID005280962	OMIM:266500	0.169695
CID000002160	OMIM:600263	0.211867
CID000040839	OMIM:219700	0.348098
CID000003488	OMIM:181000	0.241039
CID000005245	OMIM:605218	0.220394
CID000002995	OMIM:605218	0.318791
CID000001986	OMIM:300464	0.165392
CID006916249	OMIM:188050	0.2305
CID000002541	OMIM:129500	0.0935785
CID000005095	OMIM:607411	0.176384
CID000003964	OMIM:259500	0.278396
CID000036811	OMIM:201475	0.339262
CID000082146	OMIM:277900	0.300881
CID000152951	OMIM:248250	0.249258
CID000009642	OMIM:137215	0.377638
CID006916249	OMIM:605364	0.226247
CID000003117	OMIM:276710	0.280097
CID000003291	OMIM:255300	0.162088
CID000005790	OMIM:145260	0.121
CID000004485	OMIM:266600	0.362812
CID000004449	OMIM:605364	0.167833
CID000004594	OMIM:607834	0.250945
CID000004236	OMIM:275000	0.241247
CID000031477	OMIM:605218	0.345697
CID000005833	OMIM:159900	0.315008
CID000004095	OMIM:605218	0.244877
CID000005826	OMIM:240800	0.227197
CID000005472	OMIM:252900	0.22874
CID005702160	OMIM:127750	0.324887
CID000005359	OMIM:188050	0.373125
CID000071329	OMIM:118700	0.226953
CID000004201	OMIM:133239	0.249932
CID011963622	OMIM:246300	0.094225
CID000006047	OMIM:600511	0.576887
CID000001775	OMIM:270200	0.28677
CID000004893	OMIM:177900	0.267754
CID000002732	OMIM:109650	0.247595
CID000003672	OMIM:608816	0.208762
CID000004781	OMIM:114480	0.54807
CID003052776	OMIM:608710	0.145171
CID000005504	OMIM:203800	0.130844
CID005312154	OMIM:276600	0.217543
CID000005978	OMIM:252930	0.293714
CID000060838	OMIM:160900	0.298051
CID000024360	OMIM:607107	0.516557
CID000002249	OMIM:605364	0.22995
CID000004909	OMIM:601626	0.246629
CID000026987	OMIM:603233	0.164877
CID000068740	OMIM:606799	0.211188
CID005361323	OMIM:266600	0.244968
CID000002995	OMIM:255300	0.288174
CID000036314	OMIM:251900	0.292968
CID000005816	OMIM:607499	0.255204
CID000005816	OMIM:607498	0.54256
CID000003958	OMIM:187500	0.299298
CID003034010	OMIM:140600	0.223449
CID000060953	OMIM:606764	0.226127
CID000005870	OMIM:606963	0.223988
CID000003380	OMIM:270150	0.172131
CID000000586	OMIM:157300	0.191998
CID000003749	OMIM:215400	0.245915
CID000000237	OMIM:176000	0.349372
CID000002477	OMIM:277900	0.262337
CID000150311	OMIM:277900	0.307126
CID000004116	OMIM:129500	0.0696644
CID000005359	OMIM:304800	0.270641
CID000004926	OMIM:143465	0.617525
CID000002170	OMIM:181000	0.221779
CID000004594	OMIM:608742	0.102531
CID000004004	OMIM:180300	0.205905
CID000005401	OMIM:607572	0.162907
CID000441281	OMIM:608901	0.352512
CID005284596	OMIM:188050	0.386538
CID000005472	OMIM:601454	0.172958
CID000002662	OMIM:166600	0.267859
CID000031401	OMIM:211980	0.32832
CID000004913	OMIM:603956	0.232973
CID000005002	OMIM:300376	0.297851
CID006436173	OMIM:131200	0.35885
CID000008969	OMIM:608579	0.312757
CID000439260	OMIM:608710	0.324016
CID000002802	OMIM:176100	0.294521
CID000003290	OMIM:119800	0.20055
CID000002351	OMIM:608232	0.270437
CID000033741	OMIM:604356	0.167429
CID000003290	OMIM:219700	0.194602
CID000071398	OMIM:188470	0.242031
CID000003657	OMIM:240800	0.0766699
CID000003759	OMIM:192500	0.200682
CID000006726	OMIM:140600	0.233161
CID000003343	OMIM:607373	0.639005
CID000002749	OMIM:608367	0.135691
CID000028486	OMIM:602594	0.0960479
CID005284603	OMIM:104300	0.403538
CID005280793	OMIM:115000	0.251875
CID000445647	OMIM:192500	0.238275
CID000003637	OMIM:300155	0.129865
CID005329102	OMIM:600131	0.365689
CID000002789	OMIM:252900	0.224176
CID000036314	OMIM:181000	0.287691
CID000123606	OMIM:128230	0.181424
CID000005826	OMIM:148000	0.315131
CID000002662	OMIM:603233	0.243299
CID000005994	OMIM:183086	0.218411
CID000006005	OMIM:608579	0.328894
CID000004927	OMIM:109543	0.306554
CID000004078	OMIM:165720	0.255036
CID000969472	OMIM:145750	0.22516
CID000004539	OMIM:167870	0.298531
CID000003779	OMIM:155255	0.579196
CID000004893	OMIM:600880	0.330104
CID000002585	OMIM:601820	0.187666
CID000441074	OMIM:608710	0.28622
CID000060854	OMIM:607834	0.488649
CID000002218	OMIM:606053	0.398018
CID005360515	OMIM:252900	0.251559
CID000229455	OMIM:109650	0.285753
CID000005833	OMIM:128230	0.166208
CID000060854	OMIM:607832	0.33609
CID005284596	OMIM:180200	0.609824
CID000033887	OMIM:255800	0.282891
CID000002405	OMIM:606963	0.50617
CID000002803	OMIM:252920	0.373926
CID000003366	OMIM:608049	0.200456
CID000033572	OMIM:251900	0.279333
CID000039765	OMIM:600116	0.22262
CID000003380	OMIM:605364	0.202977
CID000028417	OMIM:608935	0.472576
CID046937002	OMIM:607499	0.139208
CID000005314	OMIM:109200	0.123361
CID000068740	OMIM:607681	0.193169
CID000004763	OMIM:602668	0.386712
CID003052776	OMIM:601626	0.453387
CID000005359	OMIM:600274	0.144239
CID000115237	OMIM:177900	0.305176
CID000027661	OMIM:125370	0.0758425
CID000003826	OMIM:105400	0.225177
CID000068617	OMIM:117100	0.27588
CID005361323	OMIM:167870	0.504034
CID000002995	OMIM:117100	0.302081
[truncated: 63,536 more rows]
